# Supplementary material for: High-resolution profiling of bacterial and fungal communities using pangenome-informed taxon-specific long-read amplicons
Source: Microbiome. 2025 Oct 28;13:219. doi: 10.1186/s40168-025-02206-7 (PMC12570816; doi:10.1186/s40168-025-02206-7)
Supplement: Supplementary file 3 — Supplementary Material 2. [file 40168_2025_2206_MOESM2_ESM.xlsx]

## Sheet: Supplementary_table_1
Supplementary Table 1: Pseudomonas and Z. tritici isolates used in the mock community analysis.
Number	Strain	Strain name	Strain name abbreviation	Fluorescens subgroup according to Flury et al. 2016	16S copy number according to rrnDB 5.9	Reference
1	Z. tritici 1	ST99CH_1E4	ST99CH_1E4			Plissonneau, C., Hartmann, F. E., & Croll, D. (2018). Pangenome analyses of the wheat pathogen Zymoseptoria tritici reveal the structural basis of a highly plastic eukaryotic genome. BMC Biology, 16(1), 1–16. https://doi.org/10.1186/s12915-017-0457-4
2	Z. tritici 2	ST01IR_48b	IR01_48b			Stukenbrock, E. H., Banke, S., Javan-Nikkhah, M., & McDonald, B. A. (2007). Origin and domestication of the fungal wheat pathogen Mycosphaerella graminicola via sympatric speciation. Molecular Biology and Evolution, 24(2), 398–411. https://doi.org/10.1093/MOLBEV/MSL169 EH, Banke S, Javan-Nikkhah M, McDonald BA. 2007.
3	Pseudomonas 1	P. syringae Leaf129	Syringae L129		5	Helfrich, E. J. N., Vogel, C. M., Ueoka, R., Schäfer, M., Ryffel, F., Müller, D. B., Probst, S., Kreuzer, M., Piel, J., & Vorholt, J. A. (2018). Bipartite interactions, antibiotic production and biosynthetic potential of the Arabidopsis leaf microbiome. Nature Microbiology 2018 3:8, 3(8), 909–919. https://doi.org/10.1038/s41564-018-0200-0
4	Pseudomonas 2	P. thivervalensis PITR2	Fluo S2 PITR	S2	1-7	Flury, P., Aellen, N., Ruffner, B., Péchy-Tarr, M., Fataar, S., Metla, Z., Dominguez-Ferreras, A., Bloemberg, G., Frey, J., Goesmann, A., Raaijmakers, J. M., Duffy, B., Höfte, M., Blom, J., Smits, T. H. M., Keel, C., & Maurhofer, M. (2016). Insect pathogenicity in plant-beneficial pseudomonads: Phylogenetic distribution and comparative genomics. ISME Journal, 10(10), 2527–2542. https://doi.org/10…
5	Pseudomonas 3	P. putida Leaf58	Putida L58		5-8	Helfrich, E. J. N., Vogel, C. M., Ueoka, R., Schäfer, M., Ryffel, F., Müller, D. B., Probst, S., Kreuzer, M., Piel, J., & Vorholt, J. A. (2018). Bipartite interactions, antibiotic production and biosynthetic potential of the Arabidopsis leaf microbiome. Nature Microbiology 2018 3:8, 3(8), 909–919. https://doi.org/10.1038/s41564-018-0200-0
6	Pseudomonas 4	P. chlororaphis ssp. piscium PCL1391	Fluo S1 PCL	S1	4-5	Flury, P., Aellen, N., Ruffner, B., Péchy-Tarr, M., Fataar, S., Metla, Z., Dominguez-Ferreras, A., Bloemberg, G., Frey, J., Goesmann, A., Raaijmakers, J. M., Duffy, B., Höfte, M., Blom, J., Smits, T. H. M., Keel, C., & Maurhofer, M. (2016). Insect pathogenicity in plant-beneficial pseudomonads: Phylogenetic distribution and comparative genomics. ISME Journal, 10(10), 2527–2542. https://doi.org/10…
7	Pseudomonas 5	P. fluorescens type strain DSM50090	Fluo S3 DSM	S3	1-7	Flury, P., Aellen, N., Ruffner, B., Péchy-Tarr, M., Fataar, S., Metla, Z., Dominguez-Ferreras, A., Bloemberg, G., Frey, J., Goesmann, A., Raaijmakers, J. M., Duffy, B., Höfte, M., Blom, J., Smits, T. H. M., Keel, C., & Maurhofer, M. (2016). Insect pathogenicity in plant-beneficial pseudomonads: Phylogenetic distribution and comparative genomics. ISME Journal, 10(10), 2527–2542. https://doi.org/10…
8	Pseudomonas 6	P. chlororaphis ssp. chlororaphis type strain LMG5004	Fluo S1 LMG	S1	5-8	Flury, P., Aellen, N., Ruffner, B., Péchy-Tarr, M., Fataar, S., Metla, Z., Dominguez-Ferreras, A., Bloemberg, G., Frey, J., Goesmann, A., Raaijmakers, J. M., Duffy, B., Höfte, M., Blom, J., Smits, T. H. M., Keel, C., & Maurhofer, M. (2016). Insect pathogenicity in plant-beneficial pseudomonads: Phylogenetic distribution and comparative genomics. ISME Journal, 10(10), 2527–2542. https://doi.org/10…
9	Pseudomonas 7	Pseudomonas sp. 1.31	Fluo S2 sp. 1.31	S2	1-7	Flury, P., Aellen, N., Ruffner, B., Péchy-Tarr, M., Fataar, S., Metla, Z., Dominguez-Ferreras, A., Bloemberg, G., Frey, J., Goesmann, A., Raaijmakers, J. M., Duffy, B., Höfte, M., Blom, J., Smits, T. H. M., Keel, C., & Maurhofer, M. (2016). Insect pathogenicity in plant-beneficial pseudomonads: Phylogenetic distribution and comparative genomics. ISME Journal, 10(10), 2527–2542. https://doi.org/10…
10	Pseudomonas 8	Pseudomonas sp. SS101	Fluo S3 SS101	S3	1-7	Flury, P., Aellen, N., Ruffner, B., Péchy-Tarr, M., Fataar, S., Metla, Z., Dominguez-Ferreras, A., Bloemberg, G., Frey, J., Goesmann, A., Raaijmakers, J. M., Duffy, B., Höfte, M., Blom, J., Smits, T. H. M., Keel, C., & Maurhofer, M. (2016). Insect pathogenicity in plant-beneficial pseudomonads: Phylogenetic distribution and comparative genomics. ISME Journal, 10(10), 2527–2542. https://doi.org/10…
11	Pseudomonas 9	P. protegens CHA0	Fluo S1 CHA0	S1	5-6	Stutz, E. W. (1986). Naturally Occurring Fluorescent Pseudomonads Involved in Suppression of Black Root Rot of Tobacco. Phytopathology, 76(2), 181. https://doi.org/10.1094/PHYTO-76-181
12	Pseudomonas 10	P. brassicacearum TM1A3	Fluo S2 TM1A3	S2	5	Flury, P., Aellen, N., Ruffner, B., Péchy-Tarr, M., Fataar, S., Metla, Z., Dominguez-Ferreras, A., Bloemberg, G., Frey, J., Goesmann, A., Raaijmakers, J. M., Duffy, B., Höfte, M., Blom, J., Smits, T. H. M., Keel, C., & Maurhofer, M. (2016). Insect pathogenicity in plant-beneficial pseudomonads: Phylogenetic distribution and comparative genomics. ISME Journal, 10(10), 2527–2542. https://doi.org/10…

## Sheet: Supplementary_table_2
Supplementary Table 2: This table provides a comprehensive list of the genomes used to construct the pangenomes for Pseudomonas, Zymoseptoria, Aspergillus, Streptomyces and Rhizobium in this study. For Pseudomonas, the classification of groups and subgroups follows the framework established by Gomila et al. (2015). Notably, no complete genomes were available in the Pseudomonas Genome Database as …
Genus	NCBI RefSeq assembly accession / GenBank assembly accession / ENA sample accession / JGI IMG Genome ID	NCBI reference sequence	Strain name	Group	Subgroup	Genome status	Genome length	Genome sequence	Protein sequence	19 genome subset
Pseudomonas	GCF_000009225.2	NC_012660.1	Pseudomonas fluorescens SBW25	P. ﬂuorescens G	P. ﬂuorescens	Complete	6722539	yes	yes	yes
Pseudomonas	GCF_015767515.1	NZ_CP065202.1	Pseudomonas fragi A13BB	P. ﬂuorescens G	P. fragi	Complete	4940458	yes	yes	yes
Pseudomonas	GCF_001654515.1	NZ_CP015852.1	Pseudomonas koreensis CRS05-R5	P. ﬂuorescens G	P. koreensis	Complete	5991225	yes	yes	yes
Pseudomonas	GCF_019693255.1	NZ_CP081178.1	Pseudomonas mandelii KGI_MA19	P. ﬂuorescens G	P. mandelii	Complete	6749770	yes	yes	yes
Pseudomonas	GCF_000012265.1	NC_004129.6	Pseudomonas protegens Pf-5	P. ﬂuorescens G	P. chlororaphis	Complete	7074893	yes	yes	yes
Pseudomonas	GCF_900560965.1	NZ_LS999205.1	Pseudomonas protegens CHA0 - Assembly GCF_900560965.1	P. ﬂuorescens G	P. chlororaphis	Complete	6868303	yes	yes	yes
Pseudomonas	GCF_026016525.1	NZ_CP102177.1	Pseudomonas corrugata B21-055	P. ﬂuorescens G	P. corrugata	Complete	6698832	yes	yes	yes
Pseudomonas	GCF_017604325.1	NZ_CP072011.1	Pseudomonas corrugata 3prime	P. ﬂuorescens G	P. corrugata	Complete	6332970	yes	yes	yes
Pseudomonas	GCF_000007805.1	NC_004578.1	Pseudomonas syringae pv. tomato DC3000 (Buell et al., 2003)	P. syringae G		Complete	6397126	yes	yes	yes
Pseudomonas	GCF_000012205.1	NC_005773.3	Pseudomonas savastanoi pv. phaseolicola 1448A	P. syringae G		Complete	5928787	yes	yes	yes
Pseudomonas	GCF_000007565.2	NC_002947.4	Pseudomonas putida KT2440 (TIGR)	P. putida G		Complete	6181873	yes	yes	yes
Pseudomonas	GCF_000019125.1	NC_010322.1	Pseudomonas putida GB-1	P. putida G		Complete	6078430	yes	yes	yes
Pseudomonas	GCF_000006765.1	NC_002516.2	Pseudomonas aeruginosa PAO1 (Stover et al., 2000)	P. aeruginosa G		Complete	6264404	yes	yes	yes
Pseudomonas	GCF_902172305.2	NZ_LR657304.1	Pseudomonas aeruginosa PAK (Cain et al., 2019) - Assembly GCF_902172305.2	P. aeruginosa G		Complete	6395872	yes	yes	yes
Pseudomonas	GCF_029814875.1	NZ_CP104579.1	Pseudomonas oleovorans GD04132	P. oleovorans G		Complete	4677167	yes	yes	yes
Pseudomonas	GCF_008693825.1	NZ_CP044074.1	Pseudomonas oryzihabitans FDAARGOS_657	P. oryzihabitans G		Complete	4949413	yes	yes	yes
Pseudomonas	GCF_001518815.1	NZ_CP013987.1	Pseudomonas oryzihabitans USDA-ARS-USMARC-56511	P. oryzihabitans G		Complete	4834356	yes	yes	yes
Pseudomonas	GCF_000013785.1	NC_009434.1	Pseudomonas stutzeri A1501	P. stutzeri G		Complete	4567418	yes	yes	yes
Pseudomonas	GCF_000219605.1	NC_015740.1	Pseudomonas stutzeri ATCC 17588 = LMG 11199 - Assembly GCF_000219605.1	P. stutzeri G		Complete	4547930	yes	yes	yes
Pseudomonas	NA	NA	NA	P. ﬂuorescens G	P. gessardii	Contig	NA	NA	NA	no
Pseudomonas	NA	NA	NA	P. ﬂuorescens G	P. jessenii	Contig	NA	NA	NA	no
Pseudomonas	NA	NA	NA	P. straminea G		Contig	NA	NA	NA	no
Pseudomonas	NA	NA	NA	P. pertucinogena G		NA	NA	NA	NA	no
Zymoseptoria	SAMEA5863099		CNR93					yes	yes	yes
Zymoseptoria	SAMEA5863105		KE94					yes	yes	yes
Zymoseptoria	SAMEA5863096		Arg00					yes	yes	yes
Zymoseptoria	SAMEA5863100		CRI10					yes	yes	yes
Zymoseptoria	SAMEA5863101		I93					yes	yes	yes
Zymoseptoria	SAMEA5863106		OregS90					yes	yes	yes
Zymoseptoria	SAMEA5863097		Aus01					yes	yes	yes
Zymoseptoria	SAMEA5863103		IR01_48b					yes	yes	yes
Zymoseptoria	SAMEA5863104		ISY92					yes	yes	yes
Zymoseptoria	SAMEA5863107		TN09					yes	yes	yes
Zymoseptoria	SAMEA5863108		UR95					yes	yes	yes
Zymoseptoria	SAMEA5863109		YEQ92					yes	yes	yes
Zymoseptoria	SAMEA5863098		CH95					yes	yes	yes
Zymoseptoria	SAMEA5863102		IR01_26b					yes	yes	yes
Zymoseptoria	GCA_900091695.1		ST99CH_3D7					yes	yes	yes
Zymoseptoria	GCA_900184105.1		ST99CH_3D1					yes	yes	yes
Zymoseptoria	GCA_900099495.1		ST99CH_1A5					yes	yes	yes
Zymoseptoria	GCA_900184115.1		ST99CH_1E4					yes	yes	yes
Zymoseptoria	GCF_000219625.1		IPO323					yes	yes	yes
Aspergillus	GCA_020498725.1							yes	yes	yes
Aspergillus	GCA_020498875.1							yes	yes	yes
Aspergillus	GCA_020499135.1							yes	yes	yes
Aspergillus	GCA_020499325.1							yes	yes	yes
Aspergillus	GCA_020499585.1							yes	yes	yes
Aspergillus	GCA_020499825.1							yes	yes	yes
Aspergillus	GCA_020500195.1							yes	yes	yes
Aspergillus	GCA_020500485.1							yes	yes	yes
Aspergillus	GCA_020500785.1							yes	yes	yes
Aspergillus	GCA_020501135.1							yes	yes	yes
Aspergillus	GCA_020501635.1							yes	yes	yes
Aspergillus	GCA_020501875.1							yes	yes	yes
Aspergillus	GCA_020502215.1							yes	yes	yes
Aspergillus	GCA_020502485.1							yes	yes	yes
Aspergillus	GCA_020502875.1							yes	yes	yes
Aspergillus	GCA_020503245.1							yes	yes	yes
Aspergillus	GCA_020503455.1							yes	yes	yes
Aspergillus	GCA_020503725.1							yes	yes	yes
Aspergillus	GCA_020510485.1							yes	yes	yes
Aspergillus	GCA_020498735.1							yes	yes	no
Aspergillus	GCA_020498745.1							yes	yes	no
Aspergillus	GCA_020498755.1							yes	yes	no
Aspergillus	GCA_020498765.1							yes	yes	no
Aspergillus	GCA_020498805.1							yes	yes	no
Aspergillus	GCA_020498815.1							yes	yes	no
Aspergillus	GCA_020498865.1							yes	yes	no
Aspergillus	GCA_020498885.1							yes	yes	no
Aspergillus	GCA_020498895.1							yes	yes	no
Aspergillus	GCA_020498905.1							yes	yes	no
Aspergillus	GCA_020498945.1							yes	yes	no
Aspergillus	GCA_020498965.1							yes	yes	no
Aspergillus	GCA_020498985.1							yes	yes	no
Aspergillus	GCA_020499005.1							yes	yes	no
Aspergillus	GCA_020499015.1							yes	yes	no
Aspergillus	GCA_020499035.1							yes	yes	no
Aspergillus	GCA_020499045.1							yes	yes	no
Aspergillus	GCA_020499075.1							yes	yes	no
Aspergillus	GCA_020499115.1							yes	yes	no
Aspergillus	GCA_020499125.1							yes	yes	no
Aspergillus	GCA_020499155.1							yes	yes	no
Aspergillus	GCA_020499185.1							yes	yes	no
Aspergillus	GCA_020499195.1							yes	yes	no
Aspergillus	GCA_020499225.1							yes	yes	no
Aspergillus	GCA_020499245.1							yes	yes	no
Aspergillus	GCA_020499255.1							yes	yes	no
Aspergillus	GCA_020499265.1							yes	yes	no
Aspergillus	GCA_020499315.1							yes	yes	no
Aspergillus	GCA_020499335.1							yes	yes	no
Aspergillus	GCA_020499355.1							yes	yes	no
Aspergillus	GCA_020499395.1							yes	yes	no
Aspergillus	GCA_020499405.1							yes	yes	no
Aspergillus	GCA_020499415.1							yes	yes	no
Aspergillus	GCA_020499455.1							yes	yes	no
Aspergillus	GCA_020499475.1							yes	yes	no
Aspergillus	GCA_020499485.1							yes	yes	no
Aspergillus	GCA_020499495.1							yes	yes	no
Aspergillus	GCA_020499505.1							yes	yes	no
Aspergillus	GCA_020499565.1							yes	yes	no
Aspergillus	GCA_020499575.1							yes	yes	no
Aspergillus	GCA_020499595.1							yes	yes	no
Aspergillus	GCA_020499605.1							yes	yes	no
Aspergillus	GCA_020499645.1							yes	yes	no
Aspergillus	GCA_020499675.1							yes	yes	no
Aspergillus	GCA_020499685.1							yes	yes	no
Aspergillus	GCA_020499695.1							yes	yes	no
Aspergillus	GCA_020499715.1							yes	yes	no
Aspergillus	GCA_020499755.1							yes	yes	no
Aspergillus	GCA_020499775.1							yes	yes	no
Aspergillus	GCA_020499785.1							yes	yes	no
Aspergillus	GCA_020499805.1							yes	yes	no
Aspergillus	GCA_020499815.1							yes	yes	no
Aspergillus	GCA_020499865.1							yes	yes	no
Aspergillus	GCA_020499885.1							yes	yes	no
Aspergillus	GCA_020499905.1							yes	yes	no
Aspergillus	GCA_020499915.1							yes	yes	no
Aspergillus	GCA_020499935.1							yes	yes	no
Aspergillus	GCA_020499975.1							yes	yes	no
Aspergillus	GCA_020499985.1							yes	yes	no
Aspergillus	GCA_020499995.1							yes	yes	no
Aspergillus	GCA_020500025.1							yes	yes	no
Aspergillus	GCA_020500065.1							yes	yes	no
Aspergillus	GCA_020500075.1							yes	yes	no
Aspergillus	GCA_020500085.1							yes	yes	no
Aspergillus	GCA_020500105.1							yes	yes	no
Aspergillus	GCA_020500115.1							yes	yes	no
Aspergillus	GCA_020500165.1							yes	yes	no
Aspergillus	GCA_020500185.1							yes	yes	no
Aspergillus	GCA_020500205.1							yes	yes	no
Aspergillus	GCA_020500215.1							yes	yes	no
Aspergillus	GCA_020500235.1							yes	yes	no
Aspergillus	GCA_020500275.1							yes	yes	no
Aspergillus	GCA_020500285.1							yes	yes	no
Aspergillus	GCA_020500295.1							yes	yes	no
Aspergillus	GCA_020500305.1							yes	yes	no
Aspergillus	GCA_020500355.1							yes	yes	no
Aspergillus	GCA_020500365.1							yes	yes	no
Aspergillus	GCA_020500385.1							yes	yes	no
Aspergillus	GCA_020500395.1							yes	yes	no
Aspergillus	GCA_020500445.1							yes	yes	no
Aspergillus	GCA_020500455.1							yes	yes	no
Aspergillus	GCA_020500465.1							yes	yes	no
Aspergillus	GCA_020500475.1							yes	yes	no
Aspergillus	GCA_020500535.1							yes	yes	no
Aspergillus	GCA_020500545.1							yes	yes	no
Aspergillus	GCA_020500555.1							yes	yes	no
Aspergillus	GCA_020500565.1							yes	yes	no
Aspergillus	GCA_020500595.1							yes	yes	no
Aspergillus	GCA_020500605.1							yes	yes	no
Aspergillus	GCA_020500645.1							yes	yes	no
Aspergillus	GCA_020500655.1							yes	yes	no
Aspergillus	GCA_020500685.1							yes	yes	no
Aspergillus	GCA_020500695.1							yes	yes	no
Aspergillus	GCA_020500705.1							yes	yes	no
Aspergillus	GCA_020500765.1							yes	yes	no
Aspergillus	GCA_020500775.1							yes	yes	no
Aspergillus	GCA_020500805.1							yes	yes	no
Aspergillus	GCA_020500815.1							yes	yes	no
Aspergillus	GCA_020500845.1							yes	yes	no
Aspergillus	GCA_020500865.1							yes	yes	no
Aspergillus	GCA_020500875.1							yes	yes	no
Aspergillus	GCA_020500905.1							yes	yes	no
Aspergillus	GCA_020500935.1							yes	yes	no
Aspergillus	GCA_020500945.1							yes	yes	no
Aspergillus	GCA_020500965.1							yes	yes	no
Aspergillus	GCA_020500975.1							yes	yes	no
Aspergillus	GCA_020500995.1							yes	yes	no
Aspergillus	GCA_020501005.1							yes	yes	no
Aspergillus	GCA_020501045.1							yes	yes	no
Aspergillus	GCA_020501075.1							yes	yes	no
Aspergillus	GCA_020501095.1							yes	yes	no
Aspergillus	GCA_020501105.1							yes	yes	no
Aspergillus	GCA_020501115.1							yes	yes	no
Aspergillus	GCA_020501145.1							yes	yes	no
Aspergillus	GCA_020501175.1							yes	yes	no
Aspergillus	GCA_020501185.1							yes	yes	no
Aspergillus	GCA_020501235.1							yes	yes	no
Aspergillus	GCA_020501245.1							yes	yes	no
Aspergillus	GCA_020501255.1							yes	yes	no
Aspergillus	GCA_020501265.1							yes	yes	no
Aspergillus	GCA_020501325.1							yes	yes	no
Aspergillus	GCA_020501335.1							yes	yes	no
Aspergillus	GCA_020501345.1							yes	yes	no
Aspergillus	GCA_020501355.1							yes	yes	no
Aspergillus	GCA_020501375.1							yes	yes	no
Aspergillus	GCA_020501405.1							yes	yes	no
Aspergillus	GCA_020501425.1							yes	yes	no
Aspergillus	GCA_020501445.1							yes	yes	no
Aspergillus	GCA_020501465.1							yes	yes	no
Aspergillus	GCA_020501475.1							yes	yes	no
Aspergillus	GCA_020501495.1							yes	yes	no
Aspergillus	GCA_020501535.1							yes	yes	no
Aspergillus	GCA_020501545.1							yes	yes	no
Aspergillus	GCA_020501555.1							yes	yes	no
Aspergillus	GCA_020501575.1							yes	yes	no
Aspergillus	GCA_020501605.1							yes	yes	no
Aspergillus	GCA_020501615.1							yes	yes	no
Aspergillus	GCA_020501645.1							yes	yes	no
Aspergillus	GCA_020501695.1							yes	yes	no
Aspergillus	GCA_020501705.1							yes	yes	no
Aspergillus	GCA_020501715.1							yes	yes	no
Aspergillus	GCA_020501735.1							yes	yes	no
Aspergillus	GCA_020501765.1							yes	yes	no
Aspergillus	GCA_020501785.1							yes	yes	no
Aspergillus	GCA_020501805.1							yes	yes	no
Aspergillus	GCA_020501815.1							yes	yes	no
Aspergillus	GCA_020501835.1							yes	yes	no
Aspergillus	GCA_020501885.1							yes	yes	no
Aspergillus	GCA_020501895.1							yes	yes	no
Aspergillus	GCA_020501905.1							yes	yes	no
Aspergillus	GCA_020501935.1							yes	yes	no
Aspergillus	GCA_020501985.1							yes	yes	no
Aspergillus	GCA_020501995.1							yes	yes	no
Aspergillus	GCA_020502005.1							yes	yes	no
Aspergillus	GCA_020502025.1							yes	yes	no
Aspergillus	GCA_020502035.1							yes	yes	no
Aspergillus	GCA_020502045.1							yes	yes	no
Aspergillus	GCA_020502095.1							yes	yes	no
Aspergillus	GCA_020502105.1							yes	yes	no
Aspergillus	GCA_020502115.1							yes	yes	no
Aspergillus	GCA_020502125.1							yes	yes	no
Aspergillus	GCA_020502165.1							yes	yes	no
Aspergillus	GCA_020502185.1							yes	yes	no
Aspergillus	GCA_020502225.1							yes	yes	no
Aspergillus	GCA_020502235.1							yes	yes	no
Aspergillus	GCA_020502245.1							yes	yes	no
Aspergillus	GCA_020502325.1							yes	yes	no
Aspergillus	GCA_020502335.1							yes	yes	no
Aspergillus	GCA_020502365.1							yes	yes	no
Aspergillus	GCA_020502375.1							yes	yes	no
Aspergillus	GCA_020502385.1							yes	yes	no
Aspergillus	GCA_020502425.1							yes	yes	no
Aspergillus	GCA_020502435.1							yes	yes	no
Aspergillus	GCA_020502455.1							yes	yes	no
Aspergillus	GCA_020502495.1							yes	yes	no
Aspergillus	GCA_020502525.1							yes	yes	no
Aspergillus	GCA_020502545.1							yes	yes	no
Aspergillus	GCA_020502575.1							yes	yes	no
Aspergillus	GCA_020502595.1							yes	yes	no
Aspergillus	GCA_020502605.1							yes	yes	no
Aspergillus	GCA_020502615.1							yes	yes	no
Aspergillus	GCA_020502625.1							yes	yes	no
Aspergillus	GCA_020502675.1							yes	yes	no
Aspergillus	GCA_020502695.1							yes	yes	no
Aspergillus	GCA_020502705.1							yes	yes	no
Aspergillus	GCA_020502715.1							yes	yes	no
Aspergillus	GCA_020502725.1							yes	yes	no
Aspergillus	GCA_020502985.1							yes	yes	no
Aspergillus	GCA_020502995.1							yes	yes	no
Aspergillus	GCA_020503015.1							yes	yes	no
Aspergillus	GCA_020503055.1							yes	yes	no
Aspergillus	GCA_020503065.1							yes	yes	no
Aspergillus	GCA_020503085.1							yes	yes	no
Aspergillus	GCA_020503095.1							yes	yes	no
Aspergillus	GCA_020503105.1							yes	yes	no
Aspergillus	GCA_020503165.1							yes	yes	no
Aspergillus	GCA_020503175.1							yes	yes	no
Aspergillus	GCA_020503185.1							yes	yes	no
Aspergillus	GCA_020503195.1							yes	yes	no
Aspergillus	GCA_020503205.1							yes	yes	no
Aspergillus	GCA_020503265.1							yes	yes	no
Aspergillus	GCA_020503275.1							yes	yes	no
Aspergillus	GCA_020503295.1							yes	yes	no
Aspergillus	GCA_020503305.1							yes	yes	no
Aspergillus	GCA_020503345.1							yes	yes	no
Aspergillus	GCA_020503365.1							yes	yes	no
Aspergillus	GCA_020503375.1							yes	yes	no
Aspergillus	GCA_020503395.1							yes	yes	no
Aspergillus	GCA_020503435.1							yes	yes	no
Aspergillus	GCA_020503445.1							yes	yes	no
Aspergillus	GCA_020503465.1							yes	yes	no
Aspergillus	GCA_020503515.1							yes	yes	no
Aspergillus	GCA_020503535.1							yes	yes	no
Aspergillus	GCA_020503545.1							yes	yes	no
Aspergillus	GCA_020503555.1							yes	yes	no
Aspergillus	GCA_020503565.1							yes	yes	no
Aspergillus	GCA_020503595.1							yes	yes	no
Aspergillus	GCA_020503635.1							yes	yes	no
Aspergillus	GCA_020503645.1							yes	yes	no
Aspergillus	GCA_020503665.1							yes	yes	no
Aspergillus	GCA_020503705.1							yes	yes	no
Aspergillus	GCA_020503715.1							yes	yes	no
Aspergillus	GCA_020503735.1							yes	yes	no
Aspergillus	GCA_020503745.1							yes	yes	no
Aspergillus	GCA_020503795.1							yes	yes	no
Aspergillus	GCA_020503805.1							yes	yes	no
Aspergillus	GCA_020503815.1							yes	yes	no
Aspergillus	GCA_020503825.1							yes	yes	no
Aspergillus	GCA_020503885.1							yes	yes	no
Aspergillus	GCA_020503895.1							yes	yes	no
Aspergillus	GCA_020503905.1							yes	yes	no
Aspergillus	GCA_020503915.1							yes	yes	no
Aspergillus	GCA_020503935.1							yes	yes	no
Aspergillus	GCA_001715275.2							yes	no	no
Rhizobium	GCF_000092025.1							yes	yes	yes
Rhizobium	GCF_000092045.1							yes	yes	yes
Rhizobium	GCF_000261485.1							yes	yes	yes
Rhizobium	GCF_000298315.2							yes	yes	yes
Rhizobium	GCF_000330885.1							yes	yes	yes
Rhizobium	GCF_000359745.1							yes	yes	yes
Rhizobium	GCF_000379605.1							yes	yes	yes
Rhizobium	GCF_000419765.1							yes	yes	yes
Rhizobium	GCF_000426285.1							yes	yes	yes
Rhizobium	GCF_000427465.1							yes	yes	yes
Rhizobium	GCF_000518585.1							yes	yes	yes
Rhizobium	GCF_000518785.1							yes	yes	yes
Rhizobium	GCF_000621665.1							yes	yes	yes
Rhizobium	GCF_000705355.1							yes	yes	yes
Rhizobium	GCF_000731315.1							yes	yes	yes
Rhizobium	GCF_000732195.1							yes	yes	yes
Rhizobium	GCF_000739935.1							yes	yes	yes
Rhizobium	GCF_000949865.1							yes	yes	yes
Rhizobium	GCF_001187535.1							yes	yes	yes
Rhizobium	GCF_001297245.1							yes	yes	no
Rhizobium	GCF_001461695.1							yes	yes	no
Rhizobium	GCF_001541345.2							yes	yes	no
Rhizobium	GCF_001542405.1							yes	yes	no
Rhizobium	GCF_001651855.1							yes	yes	no
Rhizobium	GCF_001651865.1							yes	yes	no
Rhizobium	GCF_001651875.1							yes	yes	no
Rhizobium	GCF_001662105.1							yes	yes	no
Rhizobium	GCF_001662125.1							yes	yes	no
Rhizobium	GCF_001687365.1							yes	yes	no
Rhizobium	GCF_001723275.1							yes	yes	no
Rhizobium	GCF_001885585.1							yes	yes	no
Rhizobium	GCF_001931685.1							yes	yes	no
Rhizobium	GCF_001938945.1							yes	yes	no
Rhizobium	GCF_001939045.1							yes	yes	no
Rhizobium	GCF_002008165.1							yes	yes	no
Rhizobium	GCF_002008225.1							yes	yes	no
Rhizobium	GCF_002204185.1							yes	yes	no
Rhizobium	GCF_002750855.1							yes	yes	no
Rhizobium	GCF_002968575.1							yes	yes	no
Rhizobium	GCF_002968635.1							yes	yes	no
Rhizobium	GCF_003574625.1							yes	yes	no
Rhizobium	GCF_900094545.1							yes	yes	no
Rhizobium	GCF_900094555.1							yes	yes	no
Rhizobium	GCF_900094565.1							yes	yes	no
Rhizobium	GCF_900094585.1							yes	yes	no
Rhizobium	GCF_900094625.1							yes	yes	no
Rhizobium	GCF_900099775.1							yes	yes	no
Rhizobium	GCF_900109605.1							yes	yes	no
Rhizobium	GCF_900492205.1							yes	yes	no
Rhizobium	2738541310							yes	no	no
Rhizobium	2738541311							yes	no	no
Rhizobium	2738541312							yes	no	no
Rhizobium	2738541313							yes	no	no
Rhizobium	2738541314							yes	no	no
Rhizobium	2738541316							yes	no	no
Rhizobium	2738541317							yes	no	no
Rhizobium	2738541318							yes	no	no
Rhizobium	2738541319							yes	no	no
Rhizobium	2738541320							yes	no	no
Rhizobium	2738541321							yes	no	no
Rhizobium	2738541322							yes	no	no
Rhizobium	2738541323							yes	no	no
Rhizobium	2738541324							yes	no	no
Rhizobium	2738541325							yes	no	no
Rhizobium	2738541326							yes	no	no
Rhizobium	2738541327							yes	no	no
Rhizobium	2738541328							yes	no	no
Rhizobium	2738541329							yes	no	no
Rhizobium	2738541330							yes	no	no
Rhizobium	2738541331							yes	no	no
Rhizobium	2738541332							yes	no	no
Rhizobium	2738541333							yes	no	no
Rhizobium	2738541341							yes	no	no
Rhizobium	2738541342							yes	no	no
Rhizobium	2738541344							yes	no	no
Rhizobium	2738541345							yes	no	no
Rhizobium	2738541346							yes	no	no
Rhizobium	2739367500							yes	no	no
Rhizobium	2739367592							yes	no	no
Rhizobium	2739367594							yes	no	no
Rhizobium	2739367693							yes	no	no
Rhizobium	2739367694							yes	no	no
Rhizobium	2739367696							yes	no	no
Rhizobium	2739367697							yes	no	no
Strepromyces	GCF_000240165.1							yes	yes	yes
Strepromyces	GCF_001886595.1							yes	yes	yes
Strepromyces	GCF_001542625.1							yes	yes	yes
Strepromyces	GCF_000092385.1							yes	yes	yes
Strepromyces	GCF_000010605.1							yes	yes	yes
Strepromyces	GCF_001431765.1							yes	yes	yes
Strepromyces	GCF_000220705.2							yes	yes	yes
Strepromyces	GCF_001278075.1							yes	yes	yes
Strepromyces	GCF_001729485.1							yes	yes	yes
Strepromyces	GCF_000993785.3							yes	yes	yes
Strepromyces	GCF_001267885.1							yes	yes	yes
Strepromyces	GCF_000816465.3							yes	yes	yes
Strepromyces	GCF_000280865.2							yes	yes	yes
Strepromyces	GCF_000935185.3							yes	yes	yes
Strepromyces	GCF_000177195.2							yes	yes	yes
Strepromyces	GCF_000739105.1							yes	yes	yes
Strepromyces	GCF_000931445.1							yes	yes	yes
Strepromyces	GCF_001598115.1							yes	yes	yes
Strepromyces	GCF_000009765.2							yes	yes	yes
Strepromyces	GCF_003950055.1							yes	yes	no
Strepromyces	GCF_014495705.1							yes	yes	no
Strepromyces	GCF_004524875.1							yes	yes	no
Strepromyces	GCF_008704795.1							yes	yes	no
Strepromyces	GCF_005222485.1							yes	yes	no
Strepromyces	GCF_003268535.2							yes	yes	no
Strepromyces	GCF_003287915.1							yes	yes	no
Strepromyces	GCF_003955715.1							yes	yes	no
Strepromyces	GCF_013401535.1							yes	yes	no
Strepromyces	GCF_003945505.1							yes	yes	no
Strepromyces	GCF_009867075.1							yes	yes	no
Strepromyces	GCF_004104505.1							yes	yes	no
Strepromyces	GCF_003054555.1							yes	yes	no
Strepromyces	GCF_008704855.1							yes	yes	no
Strepromyces	GCF_015601545.1							yes	yes	no
Strepromyces	GCF_013364335.1							yes	yes	no
Strepromyces	GCF_008642275.1							yes	yes	no
Strepromyces	GCF_006716135.1							yes	yes	no
Strepromyces	GCF_014070435.1							yes	yes	no
Strepromyces	GCF_016467295.1							yes	yes	no
Strepromyces	GCF_008704535.1							yes	yes	no
Strepromyces	GCF_015710995.1							yes	yes	no
Strepromyces	GCF_008704445.1							yes	yes	no
Strepromyces	GCF_009025935.1							yes	yes	no
Strepromyces	GCF_001975025.1							yes	yes	no
Strepromyces	GCF_017352335.1							yes	yes	no
Strepromyces	GCF_002192455.1							yes	yes	no
Strepromyces	GCF_002007685.1							yes	yes	no
Strepromyces	GCF_008704575.1							yes	yes	no
Strepromyces	GCF_009296025.1							yes	yes	no
Strepromyces	GCF_002028425.1							yes	yes	no
Strepromyces	GCF_008642355.1							yes	yes	no
Strepromyces	GCF_002019855.1							yes	yes	no
Strepromyces	GCF_001983975.1							yes	yes	no
Strepromyces	GCF_002288075.1							yes	yes	no
Strepromyces	GCF_009936315.1							yes	yes	no
Strepromyces	GCF_017933235.1							yes	yes	no
Strepromyces	GCF_003428925.1							yes	yes	no
Strepromyces	GCF_003147545.1							yes	yes	no
Strepromyces	GCF_017916255.1							yes	yes	no
Strepromyces	GCF_008704425.1							yes	yes	no
Strepromyces	GCF_003330865.1							yes	yes	no
Strepromyces	GCF_001941845.1							yes	yes	no
Strepromyces	GCF_004795715.1							yes	yes	no
Strepromyces	GCF_005860785.2							yes	yes	no
Strepromyces	GCF_002910775.2							yes	yes	no
Strepromyces	GCF_002094995.1							yes	yes	no
Strepromyces	GCF_011006355.1							yes	yes	no
Strepromyces	GCF_013423905.1							yes	yes	no
Strepromyces	GCF_006229535.1							yes	yes	no
Strepromyces	GCF_015244315.1							yes	yes	no
Strepromyces	GCF_007113405.2							yes	yes	no
Strepromyces	GCF_013364175.1							yes	yes	no
Strepromyces	GCF_014217585.1							yes	yes	no
Strepromyces	GCF_003994375.1							yes	yes	no
Strepromyces	GCF_018255875.1							yes	yes	no
Strepromyces	GCF_003932715.1							yes	yes	no
Strepromyces	GCF_009834145.1							yes	yes	no
Strepromyces	GCF_002832675.1							yes	yes	no
Strepromyces	GCF_008704555.1							yes	yes	no
Strepromyces	GCF_003352445.1							yes	yes	no
Strepromyces	GCF_900236505.1							yes	yes	no
Strepromyces	GCF_003595235.1							yes	yes	no
Strepromyces	GCF_013317105.1							yes	yes	no
Strepromyces	GCF_002943895.1							yes	yes	no
Strepromyces	GCF_017356985.1							yes	yes	no
Strepromyces	GCF_015767815.1							yes	yes	no
Strepromyces	GCF_003344445.1							yes	yes	no
Strepromyces	GCF_010384365.1							yes	yes	no
Strepromyces	GCF_008704935.1							yes	yes	no
Strepromyces	GCF_009650765.1							yes	yes	no
Strepromyces	GCF_009495655.1							yes	yes	no
Strepromyces	GCF_008704715.1							yes	yes	no
Strepromyces	GCF_006088715.1							yes	yes	no
Strepromyces	GCF_008704395.1							yes	yes	no

## Sheet: Supplementary_table_3
Supplementary Table 3: Core loci of the Pseudomonas pangenome. The table indicates the loci where the rpoD and Transporter amplicons are located.
Core loci	Reference strain name	Reference NCBI reference sequence	Reference genome assembly accession	Start coordinate	End coordinate	Amplicon location
Locus refseq|NZ_LS999205.1|PPRCHA0_Pseudomonas_protegens_CHA0_genome_assembly__chromosome__1_length=6868303_assembly=GCF_900560965.1_(6240001..6245000)	PPRCHA0_Pseudomonas_protegens_CHA0_genome_assembly___1	NZ_LS999205.1	GCF_900560965.1	6240001	6245000	rpoD Amplicon
Locus refseq|NZ_CP072011.1|chromosome_Pseudomonas_corrugata_strain_3prime_chromosome__complete_genome_length=6332970_assembly=GCF_017604325.1_(2020001..2025000)	Pseudomonas_corrugata_strain_3prime__complete_genome	NZ_CP072011.1	GCF_017604325.1	2020001	2025000	Transporter amplicon
Locus refseq|NZ_LR657304.1|1_Pseudomonas_aeruginosa_PAK_chromosome_1_length=6395872_assembly=GCF_902172305.2_(1..5000)	1_Pseudomonas_aeruginosa_PAK_1	NZ_LR657304.1	GCF_902172305.2	1	5000
Locus refseq|NZ_CP102177.1|chromosome_Pseudomonas_corrugata_strain_B21_055_chromosome__complete_genome_length=6698832_assembly=GCF_026016525.1_(2215001..2220000)	Pseudomonas_corrugata_strain_B21_055__complete_genome	NZ_CP102177.1	GCF_026016525.1	2215001	2220000
Locus refseq|NZ_CP102177.1|chromosome_Pseudomonas_corrugata_strain_B21_055_chromosome__complete_genome_length=6698832_assembly=GCF_026016525.1_(4215001..4220000)	Pseudomonas_corrugata_strain_B21_055__complete_genome	NZ_CP102177.1	GCF_026016525.1	4215001	4220000
Locus refseq|NZ_CP102177.1|chromosome_Pseudomonas_corrugata_strain_B21_055_chromosome__complete_genome_length=6698832_assembly=GCF_026016525.1_(6015001..6020000)	Pseudomonas_corrugata_strain_B21_055__complete_genome	NZ_CP102177.1	GCF_026016525.1	6015001	6020000
Locus refseq|NC_012660.1|chromosome_Pseudomonas_fluorescens_SBW25_chromosome__complete_genome._length=6722539_assembly=GCF_000009225.2_(120001..125000)	Pseudomonas_fluorescens_SBW25__complete_genome	NC_012660.1	GCF_000009225.2	120001	125000
Locus refseq|NZ_CP065202.1|chromosome_Pseudomonas_fragi_strain_A13BB_chromosome__complete_genome_length=4940458_assembly=GCF_015767515.1_(1200001..1205000)	Pseudomonas_fragi_strain_A13BB__complete_genome	NZ_CP065202.1	GCF_015767515.1	1200001	1205000
Locus refseq|NZ_CP065202.1|chromosome_Pseudomonas_fragi_strain_A13BB_chromosome__complete_genome_length=4940458_assembly=GCF_015767515.1_(1800001..1805000)	Pseudomonas_fragi_strain_A13BB__complete_genome	NZ_CP065202.1	GCF_015767515.1	1800001	1805000
Locus refseq|NZ_CP065202.1|chromosome_Pseudomonas_fragi_strain_A13BB_chromosome__complete_genome_length=4940458_assembly=GCF_015767515.1_(4600001..4605000)	Pseudomonas_fragi_strain_A13BB__complete_genome	NZ_CP065202.1	GCF_015767515.1	4600001	4605000
Locus refseq|NZ_CP015852.1|chromosome_Pseudomonas_sp._CRS05_R5__complete_genome._length=5991225_assembly=GCF_001654515.1_(3460001..3465000)	Pseudomonas_sp._CRS05_R5__complete_genome	NZ_CP015852.1	GCF_001654515.1	3460001	3465000
Locus refseq|NZ_CP104579.1|chromosome_Pseudomonas_oleovorans_strain_GD04132_chromosome__complete_genome_length=4677167_assembly=GCF_029814875.1_(3925001..3930000)	Pseudomonas_oleovorans_strain_GD04132__complete_genome	NZ_CP104579.1	GCF_029814875.1	3925001	3930000
Locus refseq|NZ_CP044074.1|chromosome_Pseudomonas_oryzihabitans_strain_FDAARGOS_657_chromosome__complete_genome_length=4949413_assembly=GCF_008693825.1_(4250001..4255000)	Pseudomonas_oryzihabitans_strain_FDAARGOS_657__complete_genome	NZ_CP044074.1	GCF_008693825.1	4250001	4255000
Locus refseq|NZ_LS999205.1|PPRCHA0_Pseudomonas_protegens_CHA0_genome_assembly__chromosome__1_length=6868303_assembly=GCF_900560965.1_(275001..280000)	PPRCHA0_Pseudomonas_protegens_CHA0_genome_assembly___1	NZ_LS999205.1	GCF_900560965.1	275001	280000
Locus refseq|NC_004129.6|chromosome_Pseudomonas_protegens_Pf_5_chromosome__complete_genome._length=7074893_assembly=GCF_000012265.1_(3810001..3815000)	Pseudomonas_protegens_Pf_5__complete_genome	NC_004129.6	GCF_000012265.1	3810001	3815000
Locus refseq|NC_004129.6|chromosome_Pseudomonas_protegens_Pf_5_chromosome__complete_genome._length=7074893_assembly=GCF_000012265.1_(4810001..4815000)	Pseudomonas_protegens_Pf_5__complete_genome	NC_004129.6	GCF_000012265.1	4810001	4815000
Locus refseq|NC_010322.1|chromosome_Pseudomonas_putida_GB_1_chromosome__complete_genome._length=6078430_assembly=GCF_000019125.1_(740001..745000)	Pseudomonas_putida_GB_1__complete_genome	NC_010322.1	GCF_000019125.1	740001	745000
Locus refseq|NC_010322.1|chromosome_Pseudomonas_putida_GB_1_chromosome__complete_genome._length=6078430_assembly=GCF_000019125.1_(1740001..1745000)	Pseudomonas_putida_GB_1__complete_genome	NC_010322.1	GCF_000019125.1	1740001	1745000
Locus refseq|NC_010322.1|chromosome_Pseudomonas_putida_GB_1_chromosome__complete_genome._length=6078430_assembly=GCF_000019125.1_(2140001..2145000)	Pseudomonas_putida_GB_1__complete_genome	NC_010322.1	GCF_000019125.1	2140001	2145000
Locus refseq|NC_010322.1|chromosome_Pseudomonas_putida_GB_1_chromosome__complete_genome._length=6078430_assembly=GCF_000019125.1_(5540001..5545000)	Pseudomonas_putida_GB_1__complete_genome	NC_010322.1	GCF_000019125.1	5540001	5545000
Locus refseq|NC_002947.4|chromosome_Pseudomonas_putida_KT2440_chromosome__complete_genome._length=6181873_assembly=GCF_000007565.2_(4065001..4070000)	Pseudomonas_putida_KT2440__complete_genome	NC_002947.4	GCF_000007565.2	4065001	4070000
Locus refseq|NC_002947.4|chromosome_Pseudomonas_putida_KT2440_chromosome__complete_genome._length=6181873_assembly=GCF_000007565.2_(4665001..4670000)	Pseudomonas_putida_KT2440__complete_genome	NC_002947.4	GCF_000007565.2	4665001	4670000
Locus refseq|NC_009434.1|chromosome_Pseudomonas_stutzeri_A1501_chromosome__complete_genome._length=4567418_assembly=GCF_000013785.1_(2960001..2965000)	Pseudomonas_stutzeri_A1501__complete_genome	NC_009434.1	GCF_000013785.1	2960001	2965000
Locus refseq|NC_009434.1|chromosome_Pseudomonas_stutzeri_A1501_chromosome__complete_genome._length=4567418_assembly=GCF_000013785.1_(3960001..3965000)	Pseudomonas_stutzeri_A1501__complete_genome	NC_009434.1	GCF_000013785.1	3960001	3965000
Locus refseq|NC_015740.1|chromosome_Pseudomonas_stutzeri_ATCC_17588_=_LMG_11199_chromosome__complete_genome._length=4547930_assembly=GCF_000219605.1_(3595001..3600000)	Pseudomonas_stutzeri_ATCC_17588_=_LMG_11199__complete_genome	NC_015740.1	GCF_000219605.1	3595001	3600000
Locus refseq|NC_004578.1|chromosome_Pseudomonas_syringae_pv._tomato_str._DC3000_chromosome__complete_genome._length=6397126_assembly=GCF_000007805.1_(4250001..4255000)	Pseudomonas_syringae_pv._tomato_str._DC3000__complete_genome	NC_004578.1	GCF_000007805.1	4250001	4255000
Locus refseq|NC_004578.1|chromosome_Pseudomonas_syringae_pv._tomato_str._DC3000_chromosome__complete_genome._length=6397126_assembly=GCF_000007805.1_(4850001..4855000)	Pseudomonas_syringae_pv._tomato_str._DC3000__complete_genome	NC_004578.1	GCF_000007805.1	4850001	4855000
Locus refseq|NZ_LR657304.1|1_Pseudomonas_aeruginosa_PAK_chromosome_1_length=6395872_assembly=GCF_902172305.2_(3605001..3610000)	1_Pseudomonas_aeruginosa_PAK_1	NZ_LR657304.1	GCF_902172305.2	3605001	3610000
Locus refseq|NZ_CP072011.1|chromosome_Pseudomonas_corrugata_strain_3prime_chromosome__complete_genome_length=6332970_assembly=GCF_017604325.1_(1150001..1155000)	Pseudomonas_corrugata_strain_3prime__complete_genome	NZ_CP072011.1	GCF_017604325.1	1150001	1155000
Locus refseq|NZ_CP102177.1|chromosome_Pseudomonas_corrugata_strain_B21_055_chromosome__complete_genome_length=6698832_assembly=GCF_026016525.1_(620001..625000)	Pseudomonas_corrugata_strain_B21_055__complete_genome	NZ_CP102177.1	GCF_026016525.1	620001	625000
Locus refseq|NC_012660.1|chromosome_Pseudomonas_fluorescens_SBW25_chromosome__complete_genome._length=6722539_assembly=GCF_000009225.2_(525001..530000)	Pseudomonas_fluorescens_SBW25__complete_genome	NC_012660.1	GCF_000009225.2	525001	530000
Locus refseq|NC_012660.1|chromosome_Pseudomonas_fluorescens_SBW25_chromosome__complete_genome._length=6722539_assembly=GCF_000009225.2_(925001..930000)	Pseudomonas_fluorescens_SBW25__complete_genome	NC_012660.1	GCF_000009225.2	925001	930000
Locus refseq|NC_012660.1|chromosome_Pseudomonas_fluorescens_SBW25_chromosome__complete_genome._length=6722539_assembly=GCF_000009225.2_(1925001..1930000)	Pseudomonas_fluorescens_SBW25__complete_genome	NC_012660.1	GCF_000009225.2	1925001	1930000
Locus refseq|NC_012660.1|chromosome_Pseudomonas_fluorescens_SBW25_chromosome__complete_genome._length=6722539_assembly=GCF_000009225.2_(5525001..5530000)	Pseudomonas_fluorescens_SBW25__complete_genome	NC_012660.1	GCF_000009225.2	5525001	5530000
Locus refseq|NC_012660.1|chromosome_Pseudomonas_fluorescens_SBW25_chromosome__complete_genome._length=6722539_assembly=GCF_000009225.2_(5725001..5730000)	Pseudomonas_fluorescens_SBW25__complete_genome	NC_012660.1	GCF_000009225.2	5725001	5730000
Locus refseq|NZ_CP065202.1|chromosome_Pseudomonas_fragi_strain_A13BB_chromosome__complete_genome_length=4940458_assembly=GCF_015767515.1_(205001..210000)	Pseudomonas_fragi_strain_A13BB__complete_genome	NZ_CP065202.1	GCF_015767515.1	205001	210000
Locus refseq|NZ_CP065202.1|chromosome_Pseudomonas_fragi_strain_A13BB_chromosome__complete_genome_length=4940458_assembly=GCF_015767515.1_(1805001..1810000)	Pseudomonas_fragi_strain_A13BB__complete_genome	NZ_CP065202.1	GCF_015767515.1	1805001	1810000
Locus refseq|NZ_CP065202.1|chromosome_Pseudomonas_fragi_strain_A13BB_chromosome__complete_genome_length=4940458_assembly=GCF_015767515.1_(3605001..3610000)	Pseudomonas_fragi_strain_A13BB__complete_genome	NZ_CP065202.1	GCF_015767515.1	3605001	3610000
Locus refseq|NZ_CP065202.1|chromosome_Pseudomonas_fragi_strain_A13BB_chromosome__complete_genome_length=4940458_assembly=GCF_015767515.1_(4205001..4210000)	Pseudomonas_fragi_strain_A13BB__complete_genome	NZ_CP065202.1	GCF_015767515.1	4205001	4210000
Locus refseq|NZ_CP065202.1|chromosome_Pseudomonas_fragi_strain_A13BB_chromosome__complete_genome_length=4940458_assembly=GCF_015767515.1_(4605001..4610000)	Pseudomonas_fragi_strain_A13BB__complete_genome	NZ_CP065202.1	GCF_015767515.1	4605001	4610000
Locus refseq|NZ_CP015852.1|chromosome_Pseudomonas_sp._CRS05_R5__complete_genome._length=5991225_assembly=GCF_001654515.1_(265001..270000)	Pseudomonas_sp._CRS05_R5__complete_genome	NZ_CP015852.1	GCF_001654515.1	265001	270000
Locus refseq|NZ_CP015852.1|chromosome_Pseudomonas_sp._CRS05_R5__complete_genome._length=5991225_assembly=GCF_001654515.1_(465001..470000)	Pseudomonas_sp._CRS05_R5__complete_genome	NZ_CP015852.1	GCF_001654515.1	465001	470000
Locus refseq|NZ_CP015852.1|chromosome_Pseudomonas_sp._CRS05_R5__complete_genome._length=5991225_assembly=GCF_001654515.1_(1265001..1270000)	Pseudomonas_sp._CRS05_R5__complete_genome	NZ_CP015852.1	GCF_001654515.1	1265001	1270000
Locus refseq|NZ_CP015852.1|chromosome_Pseudomonas_sp._CRS05_R5__complete_genome._length=5991225_assembly=GCF_001654515.1_(1865001..1870000)	Pseudomonas_sp._CRS05_R5__complete_genome	NZ_CP015852.1	GCF_001654515.1	1865001	1870000
Locus refseq|NZ_CP015852.1|chromosome_Pseudomonas_sp._CRS05_R5__complete_genome._length=5991225_assembly=GCF_001654515.1_(3065001..3070000)	Pseudomonas_sp._CRS05_R5__complete_genome	NZ_CP015852.1	GCF_001654515.1	3065001	3070000
Locus refseq|NZ_CP081178.1|chromosome_Pseudomonas_mandelii_strain_KGI_MA19_chromosome__complete_genome_length=6749770_assembly=GCF_019693255.1_(675001..680000)	Pseudomonas_mandelii_strain_KGI_MA19__complete_genome	NZ_CP081178.1	GCF_019693255.1	675001	680000
Locus refseq|NZ_CP081178.1|chromosome_Pseudomonas_mandelii_strain_KGI_MA19_chromosome__complete_genome_length=6749770_assembly=GCF_019693255.1_(5275001..5280000)	Pseudomonas_mandelii_strain_KGI_MA19__complete_genome	NZ_CP081178.1	GCF_019693255.1	5275001	5280000
Locus refseq|NZ_CP081178.1|chromosome_Pseudomonas_mandelii_strain_KGI_MA19_chromosome__complete_genome_length=6749770_assembly=GCF_019693255.1_(6275001..6280000)	Pseudomonas_mandelii_strain_KGI_MA19__complete_genome	NZ_CP081178.1	GCF_019693255.1	6275001	6280000
Locus refseq|NZ_CP104579.1|chromosome_Pseudomonas_oleovorans_strain_GD04132_chromosome__complete_genome_length=4677167_assembly=GCF_029814875.1_(1530001..1535000)	Pseudomonas_oleovorans_strain_GD04132__complete_genome	NZ_CP104579.1	GCF_029814875.1	1530001	1535000
Locus refseq|NZ_CP104579.1|chromosome_Pseudomonas_oleovorans_strain_GD04132_chromosome__complete_genome_length=4677167_assembly=GCF_029814875.1_(3930001..3935000)	Pseudomonas_oleovorans_strain_GD04132__complete_genome	NZ_CP104579.1	GCF_029814875.1	3930001	3935000
Locus refseq|NZ_CP044074.1|chromosome_Pseudomonas_oryzihabitans_strain_FDAARGOS_657_chromosome__complete_genome_length=4949413_assembly=GCF_008693825.1_(655001..660000)	Pseudomonas_oryzihabitans_strain_FDAARGOS_657__complete_genome	NZ_CP044074.1	GCF_008693825.1	655001	660000
Locus refseq|NZ_LS999205.1|PPRCHA0_Pseudomonas_protegens_CHA0_genome_assembly__chromosome__1_length=6868303_assembly=GCF_900560965.1_(2080001..2085000)	PPRCHA0_Pseudomonas_protegens_CHA0_genome_assembly___1	NZ_LS999205.1	GCF_900560965.1	2080001	2085000
Locus refseq|NC_004129.6|chromosome_Pseudomonas_protegens_Pf_5_chromosome__complete_genome._length=7074893_assembly=GCF_000012265.1_(15001..20000)	Pseudomonas_protegens_Pf_5__complete_genome	NC_004129.6	GCF_000012265.1	15001	20000
Locus refseq|NC_004129.6|chromosome_Pseudomonas_protegens_Pf_5_chromosome__complete_genome._length=7074893_assembly=GCF_000012265.1_(1015001..1020000)	Pseudomonas_protegens_Pf_5__complete_genome	NC_004129.6	GCF_000012265.1	1015001	1020000
Locus refseq|NC_004129.6|chromosome_Pseudomonas_protegens_Pf_5_chromosome__complete_genome._length=7074893_assembly=GCF_000012265.1_(1615001..1620000)	Pseudomonas_protegens_Pf_5__complete_genome	NC_004129.6	GCF_000012265.1	1615001	1620000
Locus refseq|NC_004129.6|chromosome_Pseudomonas_protegens_Pf_5_chromosome__complete_genome._length=7074893_assembly=GCF_000012265.1_(5215001..5220000)	Pseudomonas_protegens_Pf_5__complete_genome	NC_004129.6	GCF_000012265.1	5215001	5220000
Locus refseq|NC_004129.6|chromosome_Pseudomonas_protegens_Pf_5_chromosome__complete_genome._length=7074893_assembly=GCF_000012265.1_(5815001..5820000)	Pseudomonas_protegens_Pf_5__complete_genome	NC_004129.6	GCF_000012265.1	5815001	5820000
Locus refseq|NC_004129.6|chromosome_Pseudomonas_protegens_Pf_5_chromosome__complete_genome._length=7074893_assembly=GCF_000012265.1_(6015001..6020000)	Pseudomonas_protegens_Pf_5__complete_genome	NC_004129.6	GCF_000012265.1	6015001	6020000
Locus refseq|NC_002947.4|chromosome_Pseudomonas_putida_KT2440_chromosome__complete_genome._length=6181873_assembly=GCF_000007565.2_(70001..75000)	Pseudomonas_putida_KT2440__complete_genome	NC_002947.4	GCF_000007565.2	70001	75000
Locus refseq|NC_005773.3|chromosome_Pseudomonas_syringae_pv._phaseolicola_1448A_chromosome__complete_genome._length=5928787_assembly=GCF_000012205.1_(2490001..2495000)	Pseudomonas_syringae_pv._phaseolicola_1448A__complete_genome	NC_005773.3	GCF_000012205.1	2490001	2495000
Locus refseq|NC_005773.3|chromosome_Pseudomonas_syringae_pv._phaseolicola_1448A_chromosome__complete_genome._length=5928787_assembly=GCF_000012205.1_(4690001..4695000)	Pseudomonas_syringae_pv._phaseolicola_1448A__complete_genome	NC_005773.3	GCF_000012205.1	4690001	4695000
Locus refseq|NC_009434.1|chromosome_Pseudomonas_stutzeri_A1501_chromosome__complete_genome._length=4567418_assembly=GCF_000013785.1_(3965001..3970000)	Pseudomonas_stutzeri_A1501__complete_genome	NC_009434.1	GCF_000013785.1	3965001	3970000
Locus refseq|NC_015740.1|chromosome_Pseudomonas_stutzeri_ATCC_17588_=_LMG_11199_chromosome__complete_genome._length=4547930_assembly=GCF_000219605.1_(1..5000)	Pseudomonas_stutzeri_ATCC_17588_=_LMG_11199__complete_genome	NC_015740.1	GCF_000219605.1	1	5000
Locus refseq|NC_004578.1|chromosome_Pseudomonas_syringae_pv._tomato_str._DC3000_chromosome__complete_genome._length=6397126_assembly=GCF_000007805.1_(1455001..1460000)	Pseudomonas_syringae_pv._tomato_str._DC3000__complete_genome	NC_004578.1	GCF_000007805.1	1455001	1460000
Locus refseq|NC_004578.1|chromosome_Pseudomonas_syringae_pv._tomato_str._DC3000_chromosome__complete_genome._length=6397126_assembly=GCF_000007805.1_(5055001..5060000)	Pseudomonas_syringae_pv._tomato_str._DC3000__complete_genome	NC_004578.1	GCF_000007805.1	5055001	5060000
Locus refseq|NZ_LR657304.1|1_Pseudomonas_aeruginosa_PAK_chromosome_1_length=6395872_assembly=GCF_902172305.2_(1210001..1215000)	1_Pseudomonas_aeruginosa_PAK_1	NZ_LR657304.1	GCF_902172305.2	1210001	1215000
Locus refseq|NZ_LR657304.1|1_Pseudomonas_aeruginosa_PAK_chromosome_1_length=6395872_assembly=GCF_902172305.2_(1410001..1415000)	1_Pseudomonas_aeruginosa_PAK_1	NZ_LR657304.1	GCF_902172305.2	1410001	1415000
Locus refseq|NZ_LR657304.1|1_Pseudomonas_aeruginosa_PAK_chromosome_1_length=6395872_assembly=GCF_902172305.2_(3610001..3615000)	1_Pseudomonas_aeruginosa_PAK_1	NZ_LR657304.1	GCF_902172305.2	3610001	3615000
Locus refseq|NC_002516.2|chromosome_Pseudomonas_aeruginosa_PAO1_chromosome__complete_genome._length=6264404_assembly=GCF_000006765.1_(4215001..4220000)	Pseudomonas_aeruginosa_PAO1__complete_genome	NC_002516.2	GCF_000006765.1	4215001	4220000
Locus refseq|NZ_CP102177.1|chromosome_Pseudomonas_corrugata_strain_B21_055_chromosome__complete_genome_length=6698832_assembly=GCF_026016525.1_(2025001..2030000)	Pseudomonas_corrugata_strain_B21_055__complete_genome	NZ_CP102177.1	GCF_026016525.1	2025001	2030000
Locus refseq|NZ_CP102177.1|chromosome_Pseudomonas_corrugata_strain_B21_055_chromosome__complete_genome_length=6698832_assembly=GCF_026016525.1_(4825001..4830000)	Pseudomonas_corrugata_strain_B21_055__complete_genome	NZ_CP102177.1	GCF_026016525.1	4825001	4830000
Locus refseq|NZ_CP102177.1|chromosome_Pseudomonas_corrugata_strain_B21_055_chromosome__complete_genome_length=6698832_assembly=GCF_026016525.1_(5425001..5430000)	Pseudomonas_corrugata_strain_B21_055__complete_genome	NZ_CP102177.1	GCF_026016525.1	5425001	5430000
Locus refseq|NC_012660.1|chromosome_Pseudomonas_fluorescens_SBW25_chromosome__complete_genome._length=6722539_assembly=GCF_000009225.2_(4330001..4335000)	Pseudomonas_fluorescens_SBW25__complete_genome	NC_012660.1	GCF_000009225.2	4330001	4335000
Locus refseq|NC_012660.1|chromosome_Pseudomonas_fluorescens_SBW25_chromosome__complete_genome._length=6722539_assembly=GCF_000009225.2_(5730001..5735000)	Pseudomonas_fluorescens_SBW25__complete_genome	NC_012660.1	GCF_000009225.2	5730001	5735000
Locus refseq|NZ_CP065202.1|chromosome_Pseudomonas_fragi_strain_A13BB_chromosome__complete_genome_length=4940458_assembly=GCF_015767515.1_(210001..215000)	Pseudomonas_fragi_strain_A13BB__complete_genome	NZ_CP065202.1	GCF_015767515.1	210001	215000
Locus refseq|NZ_CP065202.1|chromosome_Pseudomonas_fragi_strain_A13BB_chromosome__complete_genome_length=4940458_assembly=GCF_015767515.1_(4610001..4615000)	Pseudomonas_fragi_strain_A13BB__complete_genome	NZ_CP065202.1	GCF_015767515.1	4610001	4615000
Locus refseq|NZ_CP015852.1|chromosome_Pseudomonas_sp._CRS05_R5__complete_genome._length=5991225_assembly=GCF_001654515.1_(1270001..1275000)	Pseudomonas_sp._CRS05_R5__complete_genome	NZ_CP015852.1	GCF_001654515.1	1270001	1275000
Locus refseq|NZ_CP015852.1|chromosome_Pseudomonas_sp._CRS05_R5__complete_genome._length=5991225_assembly=GCF_001654515.1_(5270001..5275000)	Pseudomonas_sp._CRS05_R5__complete_genome	NZ_CP015852.1	GCF_001654515.1	5270001	5275000
Locus refseq|NZ_CP044074.1|chromosome_Pseudomonas_oryzihabitans_strain_FDAARGOS_657_chromosome__complete_genome_length=4949413_assembly=GCF_008693825.1_(2660001..2665000)	Pseudomonas_oryzihabitans_strain_FDAARGOS_657__complete_genome	NZ_CP044074.1	GCF_008693825.1	2660001	2665000
Locus refseq|NC_004129.6|chromosome_Pseudomonas_protegens_Pf_5_chromosome__complete_genome._length=7074893_assembly=GCF_000012265.1_(20001..25000)	Pseudomonas_protegens_Pf_5__complete_genome	NC_004129.6	GCF_000012265.1	20001	25000
Locus refseq|NC_004129.6|chromosome_Pseudomonas_protegens_Pf_5_chromosome__complete_genome._length=7074893_assembly=GCF_000012265.1_(1420001..1425000)	Pseudomonas_protegens_Pf_5__complete_genome	NC_004129.6	GCF_000012265.1	1420001	1425000
Locus refseq|NC_004129.6|chromosome_Pseudomonas_protegens_Pf_5_chromosome__complete_genome._length=7074893_assembly=GCF_000012265.1_(5820001..5825000)	Pseudomonas_protegens_Pf_5__complete_genome	NC_004129.6	GCF_000012265.1	5820001	5825000
Locus refseq|NC_004129.6|chromosome_Pseudomonas_protegens_Pf_5_chromosome__complete_genome._length=7074893_assembly=GCF_000012265.1_(6220001..6225000)	Pseudomonas_protegens_Pf_5__complete_genome	NC_004129.6	GCF_000012265.1	6220001	6225000
Locus refseq|NC_010322.1|chromosome_Pseudomonas_putida_GB_1_chromosome__complete_genome._length=6078430_assembly=GCF_000019125.1_(550001..555000)	Pseudomonas_putida_GB_1__complete_genome	NC_010322.1	GCF_000019125.1	550001	555000
Locus refseq|NC_002947.4|chromosome_Pseudomonas_putida_KT2440_chromosome__complete_genome._length=6181873_assembly=GCF_000007565.2_(75001..80000)	Pseudomonas_putida_KT2440__complete_genome	NC_002947.4	GCF_000007565.2	75001	80000
Locus refseq|NC_005773.3|chromosome_Pseudomonas_syringae_pv._phaseolicola_1448A_chromosome__complete_genome._length=5928787_assembly=GCF_000012205.1_(2495001..2500000)	Pseudomonas_syringae_pv._phaseolicola_1448A__complete_genome	NC_005773.3	GCF_000012205.1	2495001	2500000
Locus refseq|NC_005773.3|chromosome_Pseudomonas_syringae_pv._phaseolicola_1448A_chromosome__complete_genome._length=5928787_assembly=GCF_000012205.1_(4695001..4700000)	Pseudomonas_syringae_pv._phaseolicola_1448A__complete_genome	NC_005773.3	GCF_000012205.1	4695001	4700000
Locus refseq|NC_004578.1|chromosome_Pseudomonas_syringae_pv._tomato_str._DC3000_chromosome__complete_genome._length=6397126_assembly=GCF_000007805.1_(5460001..5465000)	Pseudomonas_syringae_pv._tomato_str._DC3000__complete_genome	NC_004578.1	GCF_000007805.1	5460001	5465000
Locus refseq|NZ_LR657304.1|1_Pseudomonas_aeruginosa_PAK_chromosome_1_length=6395872_assembly=GCF_902172305.2_(3615001..3620000)	1_Pseudomonas_aeruginosa_PAK_1	NZ_LR657304.1	GCF_902172305.2	3615001	3620000
Locus refseq|NZ_LR657304.1|1_Pseudomonas_aeruginosa_PAK_chromosome_1_length=6395872_assembly=GCF_902172305.2_(5215001..5220000)	1_Pseudomonas_aeruginosa_PAK_1	NZ_LR657304.1	GCF_902172305.2	5215001	5220000
Locus refseq|NC_002516.2|chromosome_Pseudomonas_aeruginosa_PAO1_chromosome__complete_genome._length=6264404_assembly=GCF_000006765.1_(5620001..5625000)	Pseudomonas_aeruginosa_PAO1__complete_genome	NC_002516.2	GCF_000006765.1	5620001	5625000
Locus refseq|NC_002516.2|chromosome_Pseudomonas_aeruginosa_PAO1_chromosome__complete_genome._length=6264404_assembly=GCF_000006765.1_(5820001..5825000)	Pseudomonas_aeruginosa_PAO1__complete_genome	NC_002516.2	GCF_000006765.1	5820001	5825000
Locus refseq|NZ_CP072011.1|chromosome_Pseudomonas_corrugata_strain_3prime_chromosome__complete_genome_length=6332970_assembly=GCF_017604325.1_(960001..965000)	Pseudomonas_corrugata_strain_3prime__complete_genome	NZ_CP072011.1	GCF_017604325.1	960001	965000
Locus refseq|NZ_CP072011.1|chromosome_Pseudomonas_corrugata_strain_3prime_chromosome__complete_genome_length=6332970_assembly=GCF_017604325.1_(1360001..1365000)	Pseudomonas_corrugata_strain_3prime__complete_genome	NZ_CP072011.1	GCF_017604325.1	1360001	1365000
Locus refseq|NZ_CP072011.1|chromosome_Pseudomonas_corrugata_strain_3prime_chromosome__complete_genome_length=6332970_assembly=GCF_017604325.1_(1960001..1965000)	Pseudomonas_corrugata_strain_3prime__complete_genome	NZ_CP072011.1	GCF_017604325.1	1960001	1965000
Locus refseq|NZ_CP072011.1|chromosome_Pseudomonas_corrugata_strain_3prime_chromosome__complete_genome_length=6332970_assembly=GCF_017604325.1_(5160001..5165000)	Pseudomonas_corrugata_strain_3prime__complete_genome	NZ_CP072011.1	GCF_017604325.1	5160001	5165000
Locus refseq|NZ_CP102177.1|chromosome_Pseudomonas_corrugata_strain_B21_055_chromosome__complete_genome_length=6698832_assembly=GCF_026016525.1_(30001..35000)	Pseudomonas_corrugata_strain_B21_055__complete_genome	NZ_CP102177.1	GCF_026016525.1	30001	35000
Locus refseq|NZ_CP102177.1|chromosome_Pseudomonas_corrugata_strain_B21_055_chromosome__complete_genome_length=6698832_assembly=GCF_026016525.1_(630001..635000)	Pseudomonas_corrugata_strain_B21_055__complete_genome	NZ_CP102177.1	GCF_026016525.1	630001	635000
Locus refseq|NZ_CP065202.1|chromosome_Pseudomonas_fragi_strain_A13BB_chromosome__complete_genome_length=4940458_assembly=GCF_015767515.1_(215001..220000)	Pseudomonas_fragi_strain_A13BB__complete_genome	NZ_CP065202.1	GCF_015767515.1	215001	220000
Locus refseq|NZ_CP065202.1|chromosome_Pseudomonas_fragi_strain_A13BB_chromosome__complete_genome_length=4940458_assembly=GCF_015767515.1_(4615001..4620000)	Pseudomonas_fragi_strain_A13BB__complete_genome	NZ_CP065202.1	GCF_015767515.1	4615001	4620000
Locus refseq|NZ_CP015852.1|chromosome_Pseudomonas_sp._CRS05_R5__complete_genome._length=5991225_assembly=GCF_001654515.1_(1275001..1280000)	Pseudomonas_sp._CRS05_R5__complete_genome	NZ_CP015852.1	GCF_001654515.1	1275001	1280000
Locus refseq|NZ_CP015852.1|chromosome_Pseudomonas_sp._CRS05_R5__complete_genome._length=5991225_assembly=GCF_001654515.1_(5275001..5280000)	Pseudomonas_sp._CRS05_R5__complete_genome	NZ_CP015852.1	GCF_001654515.1	5275001	5280000
Locus refseq|NZ_CP081178.1|chromosome_Pseudomonas_mandelii_strain_KGI_MA19_chromosome__complete_genome_length=6749770_assembly=GCF_019693255.1_(3085001..3090000)	Pseudomonas_mandelii_strain_KGI_MA19__complete_genome	NZ_CP081178.1	GCF_019693255.1	3085001	3090000
Locus refseq|NZ_CP081178.1|chromosome_Pseudomonas_mandelii_strain_KGI_MA19_chromosome__complete_genome_length=6749770_assembly=GCF_019693255.1_(5885001..5890000)	Pseudomonas_mandelii_strain_KGI_MA19__complete_genome	NZ_CP081178.1	GCF_019693255.1	5885001	5890000
Locus refseq|NZ_CP104579.1|chromosome_Pseudomonas_oleovorans_strain_GD04132_chromosome__complete_genome_length=4677167_assembly=GCF_029814875.1_(3940001..3945000)	Pseudomonas_oleovorans_strain_GD04132__complete_genome	NZ_CP104579.1	GCF_029814875.1	3940001	3945000
Locus refseq|NZ_LS999205.1|PPRCHA0_Pseudomonas_protegens_CHA0_genome_assembly__chromosome__1_length=6868303_assembly=GCF_900560965.1_(5890001..5895000)	PPRCHA0_Pseudomonas_protegens_CHA0_genome_assembly___1	NZ_LS999205.1	GCF_900560965.1	5890001	5895000
Locus refseq|NC_004129.6|chromosome_Pseudomonas_protegens_Pf_5_chromosome__complete_genome._length=7074893_assembly=GCF_000012265.1_(2425001..2430000)	Pseudomonas_protegens_Pf_5__complete_genome	NC_004129.6	GCF_000012265.1	2425001	2430000
Locus refseq|NC_004129.6|chromosome_Pseudomonas_protegens_Pf_5_chromosome__complete_genome._length=7074893_assembly=GCF_000012265.1_(3025001..3030000)	Pseudomonas_protegens_Pf_5__complete_genome	NC_004129.6	GCF_000012265.1	3025001	3030000
Locus refseq|NC_004129.6|chromosome_Pseudomonas_protegens_Pf_5_chromosome__complete_genome._length=7074893_assembly=GCF_000012265.1_(5825001..5830000)	Pseudomonas_protegens_Pf_5__complete_genome	NC_004129.6	GCF_000012265.1	5825001	5830000
Locus refseq|NC_010322.1|chromosome_Pseudomonas_putida_GB_1_chromosome__complete_genome._length=6078430_assembly=GCF_000019125.1_(555001..560000)	Pseudomonas_putida_GB_1__complete_genome	NC_010322.1	GCF_000019125.1	555001	560000
Locus refseq|NC_010322.1|chromosome_Pseudomonas_putida_GB_1_chromosome__complete_genome._length=6078430_assembly=GCF_000019125.1_(4955001..4960000)	Pseudomonas_putida_GB_1__complete_genome	NC_010322.1	GCF_000019125.1	4955001	4960000
Locus refseq|NC_002947.4|chromosome_Pseudomonas_putida_KT2440_chromosome__complete_genome._length=6181873_assembly=GCF_000007565.2_(5080001..5085000)	Pseudomonas_putida_KT2440__complete_genome	NC_002947.4	GCF_000007565.2	5080001	5085000
Locus refseq|NC_005773.3|chromosome_Pseudomonas_syringae_pv._phaseolicola_1448A_chromosome__complete_genome._length=5928787_assembly=GCF_000012205.1_(4700001..4705000)	Pseudomonas_syringae_pv._phaseolicola_1448A__complete_genome	NC_005773.3	GCF_000012205.1	4700001	4705000
Locus refseq|NC_009434.1|chromosome_Pseudomonas_stutzeri_A1501_chromosome__complete_genome._length=4567418_assembly=GCF_000013785.1_(2775001..2780000)	Pseudomonas_stutzeri_A1501__complete_genome	NC_009434.1	GCF_000013785.1	2775001	2780000
Locus refseq|NC_004578.1|chromosome_Pseudomonas_syringae_pv._tomato_str._DC3000_chromosome__complete_genome._length=6397126_assembly=GCF_000007805.1_(665001..670000)	Pseudomonas_syringae_pv._tomato_str._DC3000__complete_genome	NC_004578.1	GCF_000007805.1	665001	670000
Locus refseq|NC_004578.1|chromosome_Pseudomonas_syringae_pv._tomato_str._DC3000_chromosome__complete_genome._length=6397126_assembly=GCF_000007805.1_(1065001..1070000)	Pseudomonas_syringae_pv._tomato_str._DC3000__complete_genome	NC_004578.1	GCF_000007805.1	1065001	1070000
Locus refseq|NC_004578.1|chromosome_Pseudomonas_syringae_pv._tomato_str._DC3000_chromosome__complete_genome._length=6397126_assembly=GCF_000007805.1_(3065001..3070000)	Pseudomonas_syringae_pv._tomato_str._DC3000__complete_genome	NC_004578.1	GCF_000007805.1	3065001	3070000
Locus refseq|NZ_LR657304.1|1_Pseudomonas_aeruginosa_PAK_chromosome_1_length=6395872_assembly=GCF_902172305.2_(1220001..1225000)	1_Pseudomonas_aeruginosa_PAK_1	NZ_LR657304.1	GCF_902172305.2	1220001	1225000
Locus refseq|NC_002516.2|chromosome_Pseudomonas_aeruginosa_PAO1_chromosome__complete_genome._length=6264404_assembly=GCF_000006765.1_(5625001..5630000)	Pseudomonas_aeruginosa_PAO1__complete_genome	NC_002516.2	GCF_000006765.1	5625001	5630000
Locus refseq|NZ_CP072011.1|chromosome_Pseudomonas_corrugata_strain_3prime_chromosome__complete_genome_length=6332970_assembly=GCF_017604325.1_(965001..970000)	Pseudomonas_corrugata_strain_3prime__complete_genome	NZ_CP072011.1	GCF_017604325.1	965001	970000
Locus refseq|NZ_CP072011.1|chromosome_Pseudomonas_corrugata_strain_3prime_chromosome__complete_genome_length=6332970_assembly=GCF_017604325.1_(1365001..1370000)	Pseudomonas_corrugata_strain_3prime__complete_genome	NZ_CP072011.1	GCF_017604325.1	1365001	1370000
Locus refseq|NZ_CP072011.1|chromosome_Pseudomonas_corrugata_strain_3prime_chromosome__complete_genome_length=6332970_assembly=GCF_017604325.1_(5165001..5170000)	Pseudomonas_corrugata_strain_3prime__complete_genome	NZ_CP072011.1	GCF_017604325.1	5165001	5170000
Locus refseq|NZ_CP072011.1|chromosome_Pseudomonas_corrugata_strain_3prime_chromosome__complete_genome_length=6332970_assembly=GCF_017604325.1_(5365001..5370000)	Pseudomonas_corrugata_strain_3prime__complete_genome	NZ_CP072011.1	GCF_017604325.1	5365001	5370000
Locus refseq|NC_012660.1|chromosome_Pseudomonas_fluorescens_SBW25_chromosome__complete_genome._length=6722539_assembly=GCF_000009225.2_(4140001..4145000)	Pseudomonas_fluorescens_SBW25__complete_genome	NC_012660.1	GCF_000009225.2	4140001	4145000
Locus refseq|NC_012660.1|chromosome_Pseudomonas_fluorescens_SBW25_chromosome__complete_genome._length=6722539_assembly=GCF_000009225.2_(5740001..5745000)	Pseudomonas_fluorescens_SBW25__complete_genome	NC_012660.1	GCF_000009225.2	5740001	5745000
Locus refseq|NZ_CP065202.1|chromosome_Pseudomonas_fragi_strain_A13BB_chromosome__complete_genome_length=4940458_assembly=GCF_015767515.1_(4620001..4625000)	Pseudomonas_fragi_strain_A13BB__complete_genome	NZ_CP065202.1	GCF_015767515.1	4620001	4625000
Locus refseq|NZ_CP015852.1|chromosome_Pseudomonas_sp._CRS05_R5__complete_genome._length=5991225_assembly=GCF_001654515.1_(1280001..1285000)	Pseudomonas_sp._CRS05_R5__complete_genome	NZ_CP015852.1	GCF_001654515.1	1280001	1285000
Locus refseq|NZ_CP015852.1|chromosome_Pseudomonas_sp._CRS05_R5__complete_genome._length=5991225_assembly=GCF_001654515.1_(5280001..5285000)	Pseudomonas_sp._CRS05_R5__complete_genome	NZ_CP015852.1	GCF_001654515.1	5280001	5285000
Locus refseq|NZ_CP081178.1|chromosome_Pseudomonas_mandelii_strain_KGI_MA19_chromosome__complete_genome_length=6749770_assembly=GCF_019693255.1_(90001..95000)	Pseudomonas_mandelii_strain_KGI_MA19__complete_genome	NZ_CP081178.1	GCF_019693255.1	90001	95000
Locus refseq|NZ_CP081178.1|chromosome_Pseudomonas_mandelii_strain_KGI_MA19_chromosome__complete_genome_length=6749770_assembly=GCF_019693255.1_(5690001..5695000)	Pseudomonas_mandelii_strain_KGI_MA19__complete_genome	NZ_CP081178.1	GCF_019693255.1	5690001	5695000
Locus refseq|NZ_LS999205.1|PPRCHA0_Pseudomonas_protegens_CHA0_genome_assembly__chromosome__1_length=6868303_assembly=GCF_900560965.1_(1895001..1900000)	PPRCHA0_Pseudomonas_protegens_CHA0_genome_assembly___1	NZ_LS999205.1	GCF_900560965.1	1895001	1900000
Locus refseq|NZ_LS999205.1|PPRCHA0_Pseudomonas_protegens_CHA0_genome_assembly__chromosome__1_length=6868303_assembly=GCF_900560965.1_(3695001..3700000)	PPRCHA0_Pseudomonas_protegens_CHA0_genome_assembly___1	NZ_LS999205.1	GCF_900560965.1	3695001	3700000
Locus refseq|NZ_LS999205.1|PPRCHA0_Pseudomonas_protegens_CHA0_genome_assembly__chromosome__1_length=6868303_assembly=GCF_900560965.1_(6095001..6100000)	PPRCHA0_Pseudomonas_protegens_CHA0_genome_assembly___1	NZ_LS999205.1	GCF_900560965.1	6095001	6100000
Locus refseq|NC_004129.6|chromosome_Pseudomonas_protegens_Pf_5_chromosome__complete_genome._length=7074893_assembly=GCF_000012265.1_(3030001..3035000)	Pseudomonas_protegens_Pf_5__complete_genome	NC_004129.6	GCF_000012265.1	3030001	3035000
Locus refseq|NC_004129.6|chromosome_Pseudomonas_protegens_Pf_5_chromosome__complete_genome._length=7074893_assembly=GCF_000012265.1_(5830001..5835000)	Pseudomonas_protegens_Pf_5__complete_genome	NC_004129.6	GCF_000012265.1	5830001	5835000
Locus refseq|NC_010322.1|chromosome_Pseudomonas_putida_GB_1_chromosome__complete_genome._length=6078430_assembly=GCF_000019125.1_(560001..565000)	Pseudomonas_putida_GB_1__complete_genome	NC_010322.1	GCF_000019125.1	560001	565000
Locus refseq|NC_010322.1|chromosome_Pseudomonas_putida_GB_1_chromosome__complete_genome._length=6078430_assembly=GCF_000019125.1_(760001..765000)	Pseudomonas_putida_GB_1__complete_genome	NC_010322.1	GCF_000019125.1	760001	765000
Locus refseq|NC_010322.1|chromosome_Pseudomonas_putida_GB_1_chromosome__complete_genome._length=6078430_assembly=GCF_000019125.1_(4360001..4365000)	Pseudomonas_putida_GB_1__complete_genome	NC_010322.1	GCF_000019125.1	4360001	4365000
Locus refseq|NC_002947.4|chromosome_Pseudomonas_putida_KT2440_chromosome__complete_genome._length=6181873_assembly=GCF_000007565.2_(4685001..4690000)	Pseudomonas_putida_KT2440__complete_genome	NC_002947.4	GCF_000007565.2	4685001	4690000
Locus refseq|NC_004578.1|chromosome_Pseudomonas_syringae_pv._tomato_str._DC3000_chromosome__complete_genome._length=6397126_assembly=GCF_000007805.1_(870001..875000)	Pseudomonas_syringae_pv._tomato_str._DC3000__complete_genome	NC_004578.1	GCF_000007805.1	870001	875000
Locus refseq|NC_004578.1|chromosome_Pseudomonas_syringae_pv._tomato_str._DC3000_chromosome__complete_genome._length=6397126_assembly=GCF_000007805.1_(3870001..3875000)	Pseudomonas_syringae_pv._tomato_str._DC3000__complete_genome	NC_004578.1	GCF_000007805.1	3870001	3875000
Locus refseq|NZ_LR657304.1|1_Pseudomonas_aeruginosa_PAK_chromosome_1_length=6395872_assembly=GCF_902172305.2_(5425001..5430000)	1_Pseudomonas_aeruginosa_PAK_1	NZ_LR657304.1	GCF_902172305.2	5425001	5430000
Locus refseq|NC_002516.2|chromosome_Pseudomonas_aeruginosa_PAO1_chromosome__complete_genome._length=6264404_assembly=GCF_000006765.1_(5230001..5235000)	Pseudomonas_aeruginosa_PAO1__complete_genome	NC_002516.2	GCF_000006765.1	5230001	5235000
Locus refseq|NZ_CP072011.1|chromosome_Pseudomonas_corrugata_strain_3prime_chromosome__complete_genome_length=6332970_assembly=GCF_017604325.1_(570001..575000)	Pseudomonas_corrugata_strain_3prime__complete_genome	NZ_CP072011.1	GCF_017604325.1	570001	575000
Locus refseq|NZ_CP072011.1|chromosome_Pseudomonas_corrugata_strain_3prime_chromosome__complete_genome_length=6332970_assembly=GCF_017604325.1_(970001..975000)	Pseudomonas_corrugata_strain_3prime__complete_genome	NZ_CP072011.1	GCF_017604325.1	970001	975000
Locus refseq|NZ_CP072011.1|chromosome_Pseudomonas_corrugata_strain_3prime_chromosome__complete_genome_length=6332970_assembly=GCF_017604325.1_(1370001..1375000)	Pseudomonas_corrugata_strain_3prime__complete_genome	NZ_CP072011.1	GCF_017604325.1	1370001	1375000
Locus refseq|NZ_CP102177.1|chromosome_Pseudomonas_corrugata_strain_B21_055_chromosome__complete_genome_length=6698832_assembly=GCF_026016525.1_(5640001..5645000)	Pseudomonas_corrugata_strain_B21_055__complete_genome	NZ_CP102177.1	GCF_026016525.1	5640001	5645000
Locus refseq|NZ_CP102177.1|chromosome_Pseudomonas_corrugata_strain_B21_055_chromosome__complete_genome_length=6698832_assembly=GCF_026016525.1_(5840001..5845000)	Pseudomonas_corrugata_strain_B21_055__complete_genome	NZ_CP102177.1	GCF_026016525.1	5840001	5845000
Locus refseq|NC_012660.1|chromosome_Pseudomonas_fluorescens_SBW25_chromosome__complete_genome._length=6722539_assembly=GCF_000009225.2_(2945001..2950000)	Pseudomonas_fluorescens_SBW25__complete_genome	NC_012660.1	GCF_000009225.2	2945001	2950000
Locus refseq|NZ_CP065202.1|chromosome_Pseudomonas_fragi_strain_A13BB_chromosome__complete_genome_length=4940458_assembly=GCF_015767515.1_(625001..630000)	Pseudomonas_fragi_strain_A13BB__complete_genome	NZ_CP065202.1	GCF_015767515.1	625001	630000
Locus refseq|NZ_CP065202.1|chromosome_Pseudomonas_fragi_strain_A13BB_chromosome__complete_genome_length=4940458_assembly=GCF_015767515.1_(2225001..2230000)	Pseudomonas_fragi_strain_A13BB__complete_genome	NZ_CP065202.1	GCF_015767515.1	2225001	2230000
Locus refseq|NZ_CP065202.1|chromosome_Pseudomonas_fragi_strain_A13BB_chromosome__complete_genome_length=4940458_assembly=GCF_015767515.1_(4625001..4630000)	Pseudomonas_fragi_strain_A13BB__complete_genome	NZ_CP065202.1	GCF_015767515.1	4625001	4630000
Locus refseq|NZ_CP015852.1|chromosome_Pseudomonas_sp._CRS05_R5__complete_genome._length=5991225_assembly=GCF_001654515.1_(1285001..1290000)	Pseudomonas_sp._CRS05_R5__complete_genome	NZ_CP015852.1	GCF_001654515.1	1285001	1290000
Locus refseq|NZ_CP015852.1|chromosome_Pseudomonas_sp._CRS05_R5__complete_genome._length=5991225_assembly=GCF_001654515.1_(4285001..4290000)	Pseudomonas_sp._CRS05_R5__complete_genome	NZ_CP015852.1	GCF_001654515.1	4285001	4290000
Locus refseq|NZ_CP015852.1|chromosome_Pseudomonas_sp._CRS05_R5__complete_genome._length=5991225_assembly=GCF_001654515.1_(5285001..5290000)	Pseudomonas_sp._CRS05_R5__complete_genome	NZ_CP015852.1	GCF_001654515.1	5285001	5290000
Locus refseq|NZ_CP081178.1|chromosome_Pseudomonas_mandelii_strain_KGI_MA19_chromosome__complete_genome_length=6749770_assembly=GCF_019693255.1_(3895001..3900000)	Pseudomonas_mandelii_strain_KGI_MA19__complete_genome	NZ_CP081178.1	GCF_019693255.1	3895001	3900000
Locus refseq|NZ_CP081178.1|chromosome_Pseudomonas_mandelii_strain_KGI_MA19_chromosome__complete_genome_length=6749770_assembly=GCF_019693255.1_(5095001..5100000)	Pseudomonas_mandelii_strain_KGI_MA19__complete_genome	NZ_CP081178.1	GCF_019693255.1	5095001	5100000
Locus refseq|NZ_CP081178.1|chromosome_Pseudomonas_mandelii_strain_KGI_MA19_chromosome__complete_genome_length=6749770_assembly=GCF_019693255.1_(5695001..5700000)	Pseudomonas_mandelii_strain_KGI_MA19__complete_genome	NZ_CP081178.1	GCF_019693255.1	5695001	5700000
Locus refseq|NZ_CP081178.1|chromosome_Pseudomonas_mandelii_strain_KGI_MA19_chromosome__complete_genome_length=6749770_assembly=GCF_019693255.1_(5895001..5900000)	Pseudomonas_mandelii_strain_KGI_MA19__complete_genome	NZ_CP081178.1	GCF_019693255.1	5895001	5900000
Locus refseq|NZ_CP081178.1|chromosome_Pseudomonas_mandelii_strain_KGI_MA19_chromosome__complete_genome_length=6749770_assembly=GCF_019693255.1_(6095001..6100000)	Pseudomonas_mandelii_strain_KGI_MA19__complete_genome	NZ_CP081178.1	GCF_019693255.1	6095001	6100000
Locus refseq|NZ_CP104579.1|chromosome_Pseudomonas_oleovorans_strain_GD04132_chromosome__complete_genome_length=4677167_assembly=GCF_029814875.1_(2550001..2555000)	Pseudomonas_oleovorans_strain_GD04132__complete_genome	NZ_CP104579.1	GCF_029814875.1	2550001	2555000
Locus refseq|NZ_CP104579.1|chromosome_Pseudomonas_oleovorans_strain_GD04132_chromosome__complete_genome_length=4677167_assembly=GCF_029814875.1_(2750001..2755000)	Pseudomonas_oleovorans_strain_GD04132__complete_genome	NZ_CP104579.1	GCF_029814875.1	2750001	2755000
Locus refseq|NC_004129.6|chromosome_Pseudomonas_protegens_Pf_5_chromosome__complete_genome._length=7074893_assembly=GCF_000012265.1_(635001..640000)	Pseudomonas_protegens_Pf_5__complete_genome	NC_004129.6	GCF_000012265.1	635001	640000
Locus refseq|NC_004129.6|chromosome_Pseudomonas_protegens_Pf_5_chromosome__complete_genome._length=7074893_assembly=GCF_000012265.1_(1035001..1040000)	Pseudomonas_protegens_Pf_5__complete_genome	NC_004129.6	GCF_000012265.1	1035001	1040000
Locus refseq|NC_004129.6|chromosome_Pseudomonas_protegens_Pf_5_chromosome__complete_genome._length=7074893_assembly=GCF_000012265.1_(1635001..1640000)	Pseudomonas_protegens_Pf_5__complete_genome	NC_004129.6	GCF_000012265.1	1635001	1640000
Locus refseq|NC_004129.6|chromosome_Pseudomonas_protegens_Pf_5_chromosome__complete_genome._length=7074893_assembly=GCF_000012265.1_(6035001..6040000)	Pseudomonas_protegens_Pf_5__complete_genome	NC_004129.6	GCF_000012265.1	6035001	6040000
Locus refseq|NC_010322.1|chromosome_Pseudomonas_putida_GB_1_chromosome__complete_genome._length=6078430_assembly=GCF_000019125.1_(565001..570000)	Pseudomonas_putida_GB_1__complete_genome	NC_010322.1	GCF_000019125.1	565001	570000
Locus refseq|NC_005773.3|chromosome_Pseudomonas_syringae_pv._phaseolicola_1448A_chromosome__complete_genome._length=5928787_assembly=GCF_000012205.1_(1510001..1515000)	Pseudomonas_syringae_pv._phaseolicola_1448A__complete_genome	NC_005773.3	GCF_000012205.1	1510001	1515000
Locus refseq|NC_005773.3|chromosome_Pseudomonas_syringae_pv._phaseolicola_1448A_chromosome__complete_genome._length=5928787_assembly=GCF_000012205.1_(5910001..5915000)	Pseudomonas_syringae_pv._phaseolicola_1448A__complete_genome	NC_005773.3	GCF_000012205.1	5910001	5915000
Locus refseq|NC_009434.1|chromosome_Pseudomonas_stutzeri_A1501_chromosome__complete_genome._length=4567418_assembly=GCF_000013785.1_(1185001..1190000)	Pseudomonas_stutzeri_A1501__complete_genome	NC_009434.1	GCF_000013785.1	1185001	1190000
Locus refseq|NC_009434.1|chromosome_Pseudomonas_stutzeri_A1501_chromosome__complete_genome._length=4567418_assembly=GCF_000013785.1_(3585001..3590000)	Pseudomonas_stutzeri_A1501__complete_genome	NC_009434.1	GCF_000013785.1	3585001	3590000
Locus refseq|NC_015740.1|chromosome_Pseudomonas_stutzeri_ATCC_17588_=_LMG_11199_chromosome__complete_genome._length=4547930_assembly=GCF_000219605.1_(4020001..4025000)	Pseudomonas_stutzeri_ATCC_17588_=_LMG_11199__complete_genome	NC_015740.1	GCF_000219605.1	4020001	4025000
Locus refseq|NC_004578.1|chromosome_Pseudomonas_syringae_pv._tomato_str._DC3000_chromosome__complete_genome._length=6397126_assembly=GCF_000007805.1_(675001..680000)	Pseudomonas_syringae_pv._tomato_str._DC3000__complete_genome	NC_004578.1	GCF_000007805.1	675001	680000
Locus refseq|NC_002516.2|chromosome_Pseudomonas_aeruginosa_PAO1_chromosome__complete_genome._length=6264404_assembly=GCF_000006765.1_(5235001..5240000)	Pseudomonas_aeruginosa_PAO1__complete_genome	NC_002516.2	GCF_000006765.1	5235001	5240000
Locus refseq|NZ_CP072011.1|chromosome_Pseudomonas_corrugata_strain_3prime_chromosome__complete_genome_length=6332970_assembly=GCF_017604325.1_(1375001..1380000)	Pseudomonas_corrugata_strain_3prime__complete_genome	NZ_CP072011.1	GCF_017604325.1	1375001	1380000
Locus refseq|NZ_CP102177.1|chromosome_Pseudomonas_corrugata_strain_B21_055_chromosome__complete_genome_length=6698832_assembly=GCF_026016525.1_(1245001..1250000)	Pseudomonas_corrugata_strain_B21_055__complete_genome	NZ_CP102177.1	GCF_026016525.1	1245001	1250000
Locus refseq|NZ_CP102177.1|chromosome_Pseudomonas_corrugata_strain_B21_055_chromosome__complete_genome_length=6698832_assembly=GCF_026016525.1_(2045001..2050000)	Pseudomonas_corrugata_strain_B21_055__complete_genome	NZ_CP102177.1	GCF_026016525.1	2045001	2050000
Locus refseq|NC_012660.1|chromosome_Pseudomonas_fluorescens_SBW25_chromosome__complete_genome._length=6722539_assembly=GCF_000009225.2_(950001..955000)	Pseudomonas_fluorescens_SBW25__complete_genome	NC_012660.1	GCF_000009225.2	950001	955000
Locus refseq|NZ_CP015852.1|chromosome_Pseudomonas_sp._CRS05_R5__complete_genome._length=5991225_assembly=GCF_001654515.1_(490001..495000)	Pseudomonas_sp._CRS05_R5__complete_genome	NZ_CP015852.1	GCF_001654515.1	490001	495000
Locus refseq|NZ_CP015852.1|chromosome_Pseudomonas_sp._CRS05_R5__complete_genome._length=5991225_assembly=GCF_001654515.1_(2290001..2295000)	Pseudomonas_sp._CRS05_R5__complete_genome	NZ_CP015852.1	GCF_001654515.1	2290001	2295000
Locus refseq|NZ_CP015852.1|chromosome_Pseudomonas_sp._CRS05_R5__complete_genome._length=5991225_assembly=GCF_001654515.1_(5290001..5295000)	Pseudomonas_sp._CRS05_R5__complete_genome	NZ_CP015852.1	GCF_001654515.1	5290001	5295000
Locus refseq|NZ_CP081178.1|chromosome_Pseudomonas_mandelii_strain_KGI_MA19_chromosome__complete_genome_length=6749770_assembly=GCF_019693255.1_(5900001..5905000)	Pseudomonas_mandelii_strain_KGI_MA19__complete_genome	NZ_CP081178.1	GCF_019693255.1	5900001	5905000
Locus refseq|NZ_CP104579.1|chromosome_Pseudomonas_oleovorans_strain_GD04132_chromosome__complete_genome_length=4677167_assembly=GCF_029814875.1_(1755001..1760000)	Pseudomonas_oleovorans_strain_GD04132__complete_genome	NZ_CP104579.1	GCF_029814875.1	1755001	1760000
Locus refseq|NZ_CP104579.1|chromosome_Pseudomonas_oleovorans_strain_GD04132_chromosome__complete_genome_length=4677167_assembly=GCF_029814875.1_(2555001..2560000)	Pseudomonas_oleovorans_strain_GD04132__complete_genome	NZ_CP104579.1	GCF_029814875.1	2555001	2560000
Locus refseq|NZ_LS999205.1|PPRCHA0_Pseudomonas_protegens_CHA0_genome_assembly__chromosome__1_length=6868303_assembly=GCF_900560965.1_(1305001..1310000)	PPRCHA0_Pseudomonas_protegens_CHA0_genome_assembly___1	NZ_LS999205.1	GCF_900560965.1	1305001	1310000
Locus refseq|NZ_LS999205.1|PPRCHA0_Pseudomonas_protegens_CHA0_genome_assembly__chromosome__1_length=6868303_assembly=GCF_900560965.1_(1905001..1910000)	PPRCHA0_Pseudomonas_protegens_CHA0_genome_assembly___1	NZ_LS999205.1	GCF_900560965.1	1905001	1910000
Locus refseq|NZ_LS999205.1|PPRCHA0_Pseudomonas_protegens_CHA0_genome_assembly__chromosome__1_length=6868303_assembly=GCF_900560965.1_(5905001..5910000)	PPRCHA0_Pseudomonas_protegens_CHA0_genome_assembly___1	NZ_LS999205.1	GCF_900560965.1	5905001	5910000
Locus refseq|NC_004129.6|chromosome_Pseudomonas_protegens_Pf_5_chromosome__complete_genome._length=7074893_assembly=GCF_000012265.1_(440001..445000)	Pseudomonas_protegens_Pf_5__complete_genome	NC_004129.6	GCF_000012265.1	440001	445000
Locus refseq|NC_004129.6|chromosome_Pseudomonas_protegens_Pf_5_chromosome__complete_genome._length=7074893_assembly=GCF_000012265.1_(1840001..1845000)	Pseudomonas_protegens_Pf_5__complete_genome	NC_004129.6	GCF_000012265.1	1840001	1845000
Locus refseq|NC_004129.6|chromosome_Pseudomonas_protegens_Pf_5_chromosome__complete_genome._length=7074893_assembly=GCF_000012265.1_(5840001..5845000)	Pseudomonas_protegens_Pf_5__complete_genome	NC_004129.6	GCF_000012265.1	5840001	5845000
Locus refseq|NC_004129.6|chromosome_Pseudomonas_protegens_Pf_5_chromosome__complete_genome._length=7074893_assembly=GCF_000012265.1_(6440001..6445000)	Pseudomonas_protegens_Pf_5__complete_genome	NC_004129.6	GCF_000012265.1	6440001	6445000
Locus refseq|NC_010322.1|chromosome_Pseudomonas_putida_GB_1_chromosome__complete_genome._length=6078430_assembly=GCF_000019125.1_(570001..575000)	Pseudomonas_putida_GB_1__complete_genome	NC_010322.1	GCF_000019125.1	570001	575000
Locus refseq|NC_005773.3|chromosome_Pseudomonas_syringae_pv._phaseolicola_1448A_chromosome__complete_genome._length=5928787_assembly=GCF_000012205.1_(3715001..3720000)	Pseudomonas_syringae_pv._phaseolicola_1448A__complete_genome	NC_005773.3	GCF_000012205.1	3715001	3720000
Locus refseq|NC_005773.3|chromosome_Pseudomonas_syringae_pv._phaseolicola_1448A_chromosome__complete_genome._length=5928787_assembly=GCF_000012205.1_(4315001..4320000)	Pseudomonas_syringae_pv._phaseolicola_1448A__complete_genome	NC_005773.3	GCF_000012205.1	4315001	4320000
Locus refseq|NC_005773.3|chromosome_Pseudomonas_syringae_pv._phaseolicola_1448A_chromosome__complete_genome._length=5928787_assembly=GCF_000012205.1_(5915001..5920000)	Pseudomonas_syringae_pv._phaseolicola_1448A__complete_genome	NC_005773.3	GCF_000012205.1	5915001	5920000
Locus refseq|NC_009434.1|chromosome_Pseudomonas_stutzeri_A1501_chromosome__complete_genome._length=4567418_assembly=GCF_000013785.1_(1190001..1195000)	Pseudomonas_stutzeri_A1501__complete_genome	NC_009434.1	GCF_000013785.1	1190001	1195000
Locus refseq|NC_004578.1|chromosome_Pseudomonas_syringae_pv._tomato_str._DC3000_chromosome__complete_genome._length=6397126_assembly=GCF_000007805.1_(680001..685000)	Pseudomonas_syringae_pv._tomato_str._DC3000__complete_genome	NC_004578.1	GCF_000007805.1	680001	685000
Locus refseq|NC_004578.1|chromosome_Pseudomonas_syringae_pv._tomato_str._DC3000_chromosome__complete_genome._length=6397126_assembly=GCF_000007805.1_(1880001..1885000)	Pseudomonas_syringae_pv._tomato_str._DC3000__complete_genome	NC_004578.1	GCF_000007805.1	1880001	1885000
Locus refseq|NC_002516.2|chromosome_Pseudomonas_aeruginosa_PAO1_chromosome__complete_genome._length=6264404_assembly=GCF_000006765.1_(6040001..6045000)	Pseudomonas_aeruginosa_PAO1__complete_genome	NC_002516.2	GCF_000006765.1	6040001	6045000
Locus refseq|NZ_CP072011.1|chromosome_Pseudomonas_corrugata_strain_3prime_chromosome__complete_genome_length=6332970_assembly=GCF_017604325.1_(580001..585000)	Pseudomonas_corrugata_strain_3prime__complete_genome	NZ_CP072011.1	GCF_017604325.1	580001	585000
Locus refseq|NZ_CP072011.1|chromosome_Pseudomonas_corrugata_strain_3prime_chromosome__complete_genome_length=6332970_assembly=GCF_017604325.1_(5180001..5185000)	Pseudomonas_corrugata_strain_3prime__complete_genome	NZ_CP072011.1	GCF_017604325.1	5180001	5185000
Locus refseq|NZ_CP072011.1|chromosome_Pseudomonas_corrugata_strain_3prime_chromosome__complete_genome_length=6332970_assembly=GCF_017604325.1_(5780001..5785000)	Pseudomonas_corrugata_strain_3prime__complete_genome	NZ_CP072011.1	GCF_017604325.1	5780001	5785000
Locus refseq|NZ_CP102177.1|chromosome_Pseudomonas_corrugata_strain_B21_055_chromosome__complete_genome_length=6698832_assembly=GCF_026016525.1_(1050001..1055000)	Pseudomonas_corrugata_strain_B21_055__complete_genome	NZ_CP102177.1	GCF_026016525.1	1050001	1055000
Locus refseq|NZ_CP102177.1|chromosome_Pseudomonas_corrugata_strain_B21_055_chromosome__complete_genome_length=6698832_assembly=GCF_026016525.1_(1650001..1655000)	Pseudomonas_corrugata_strain_B21_055__complete_genome	NZ_CP102177.1	GCF_026016525.1	1650001	1655000
Locus refseq|NZ_CP102177.1|chromosome_Pseudomonas_corrugata_strain_B21_055_chromosome__complete_genome_length=6698832_assembly=GCF_026016525.1_(3250001..3255000)	Pseudomonas_corrugata_strain_B21_055__complete_genome	NZ_CP102177.1	GCF_026016525.1	3250001	3255000
Locus refseq|NZ_CP102177.1|chromosome_Pseudomonas_corrugata_strain_B21_055_chromosome__complete_genome_length=6698832_assembly=GCF_026016525.1_(5650001..5655000)	Pseudomonas_corrugata_strain_B21_055__complete_genome	NZ_CP102177.1	GCF_026016525.1	5650001	5655000
Locus refseq|NC_012660.1|chromosome_Pseudomonas_fluorescens_SBW25_chromosome__complete_genome._length=6722539_assembly=GCF_000009225.2_(5355001..5360000)	Pseudomonas_fluorescens_SBW25__complete_genome	NC_012660.1	GCF_000009225.2	5355001	5360000
Locus refseq|NC_012660.1|chromosome_Pseudomonas_fluorescens_SBW25_chromosome__complete_genome._length=6722539_assembly=GCF_000009225.2_(5555001..5560000)	Pseudomonas_fluorescens_SBW25__complete_genome	NC_012660.1	GCF_000009225.2	5555001	5560000
Locus refseq|NC_012660.1|chromosome_Pseudomonas_fluorescens_SBW25_chromosome__complete_genome._length=6722539_assembly=GCF_000009225.2_(5955001..5960000)	Pseudomonas_fluorescens_SBW25__complete_genome	NC_012660.1	GCF_000009225.2	5955001	5960000
Locus refseq|NZ_CP015852.1|chromosome_Pseudomonas_sp._CRS05_R5__complete_genome._length=5991225_assembly=GCF_001654515.1_(895001..900000)	Pseudomonas_sp._CRS05_R5__complete_genome	NZ_CP015852.1	GCF_001654515.1	895001	900000
Locus refseq|NZ_CP015852.1|chromosome_Pseudomonas_sp._CRS05_R5__complete_genome._length=5991225_assembly=GCF_001654515.1_(5295001..5300000)	Pseudomonas_sp._CRS05_R5__complete_genome	NZ_CP015852.1	GCF_001654515.1	5295001	5300000
Locus refseq|NZ_CP104579.1|chromosome_Pseudomonas_oleovorans_strain_GD04132_chromosome__complete_genome_length=4677167_assembly=GCF_029814875.1_(3560001..3565000)	Pseudomonas_oleovorans_strain_GD04132__complete_genome	NZ_CP104579.1	GCF_029814875.1	3560001	3565000
Locus refseq|NC_010322.1|chromosome_Pseudomonas_putida_GB_1_chromosome__complete_genome._length=6078430_assembly=GCF_000019125.1_(575001..580000)	Pseudomonas_putida_GB_1__complete_genome	NC_010322.1	GCF_000019125.1	575001	580000
Locus refseq|NC_010322.1|chromosome_Pseudomonas_putida_GB_1_chromosome__complete_genome._length=6078430_assembly=GCF_000019125.1_(5575001..5580000)	Pseudomonas_putida_GB_1__complete_genome	NC_010322.1	GCF_000019125.1	5575001	5580000
Locus refseq|NC_002947.4|chromosome_Pseudomonas_putida_KT2440_chromosome__complete_genome._length=6181873_assembly=GCF_000007565.2_(1100001..1105000)	Pseudomonas_putida_KT2440__complete_genome	NC_002947.4	GCF_000007565.2	1100001	1105000
Locus refseq|NC_005773.3|chromosome_Pseudomonas_syringae_pv._phaseolicola_1448A_chromosome__complete_genome._length=5928787_assembly=GCF_000012205.1_(2320001..2325000)	Pseudomonas_syringae_pv._phaseolicola_1448A__complete_genome	NC_005773.3	GCF_000012205.1	2320001	2325000
Locus refseq|NC_009434.1|chromosome_Pseudomonas_stutzeri_A1501_chromosome__complete_genome._length=4567418_assembly=GCF_000013785.1_(1195001..1200000)	Pseudomonas_stutzeri_A1501__complete_genome	NC_009434.1	GCF_000013785.1	1195001	1200000
Locus refseq|NC_004578.1|chromosome_Pseudomonas_syringae_pv._tomato_str._DC3000_chromosome__complete_genome._length=6397126_assembly=GCF_000007805.1_(685001..690000)	Pseudomonas_syringae_pv._tomato_str._DC3000__complete_genome	NC_004578.1	GCF_000007805.1	685001	690000
Locus refseq|NC_004578.1|chromosome_Pseudomonas_syringae_pv._tomato_str._DC3000_chromosome__complete_genome._length=6397126_assembly=GCF_000007805.1_(3485001..3490000)	Pseudomonas_syringae_pv._tomato_str._DC3000__complete_genome	NC_004578.1	GCF_000007805.1	3485001	3490000
Locus refseq|NZ_LR657304.1|1_Pseudomonas_aeruginosa_PAK_chromosome_1_length=6395872_assembly=GCF_902172305.2_(2840001..2845000)	1_Pseudomonas_aeruginosa_PAK_1	NZ_LR657304.1	GCF_902172305.2	2840001	2845000
Locus refseq|NZ_CP072011.1|chromosome_Pseudomonas_corrugata_strain_3prime_chromosome__complete_genome_length=6332970_assembly=GCF_017604325.1_(4585001..4590000)	Pseudomonas_corrugata_strain_3prime__complete_genome	NZ_CP072011.1	GCF_017604325.1	4585001	4590000
Locus refseq|NZ_CP102177.1|chromosome_Pseudomonas_corrugata_strain_B21_055_chromosome__complete_genome_length=6698832_assembly=GCF_026016525.1_(1255001..1260000)	Pseudomonas_corrugata_strain_B21_055__complete_genome	NZ_CP102177.1	GCF_026016525.1	1255001	1260000
Locus refseq|NZ_CP102177.1|chromosome_Pseudomonas_corrugata_strain_B21_055_chromosome__complete_genome_length=6698832_assembly=GCF_026016525.1_(3255001..3260000)	Pseudomonas_corrugata_strain_B21_055__complete_genome	NZ_CP102177.1	GCF_026016525.1	3255001	3260000
Locus refseq|NZ_CP102177.1|chromosome_Pseudomonas_corrugata_strain_B21_055_chromosome__complete_genome_length=6698832_assembly=GCF_026016525.1_(5455001..5460000)	Pseudomonas_corrugata_strain_B21_055__complete_genome	NZ_CP102177.1	GCF_026016525.1	5455001	5460000
Locus refseq|NZ_CP102177.1|chromosome_Pseudomonas_corrugata_strain_B21_055_chromosome__complete_genome_length=6698832_assembly=GCF_026016525.1_(5655001..5660000)	Pseudomonas_corrugata_strain_B21_055__complete_genome	NZ_CP102177.1	GCF_026016525.1	5655001	5660000
Locus refseq|NZ_CP102177.1|chromosome_Pseudomonas_corrugata_strain_B21_055_chromosome__complete_genome_length=6698832_assembly=GCF_026016525.1_(6055001..6060000)	Pseudomonas_corrugata_strain_B21_055__complete_genome	NZ_CP102177.1	GCF_026016525.1	6055001	6060000
Locus refseq|NC_012660.1|chromosome_Pseudomonas_fluorescens_SBW25_chromosome__complete_genome._length=6722539_assembly=GCF_000009225.2_(5560001..5565000)	Pseudomonas_fluorescens_SBW25__complete_genome	NC_012660.1	GCF_000009225.2	5560001	5565000
Locus refseq|NZ_CP015852.1|chromosome_Pseudomonas_sp._CRS05_R5__complete_genome._length=5991225_assembly=GCF_001654515.1_(500001..505000)	Pseudomonas_sp._CRS05_R5__complete_genome	NZ_CP015852.1	GCF_001654515.1	500001	505000
Locus refseq|NZ_CP015852.1|chromosome_Pseudomonas_sp._CRS05_R5__complete_genome._length=5991225_assembly=GCF_001654515.1_(900001..905000)	Pseudomonas_sp._CRS05_R5__complete_genome	NZ_CP015852.1	GCF_001654515.1	900001	905000
Locus refseq|NZ_CP015852.1|chromosome_Pseudomonas_sp._CRS05_R5__complete_genome._length=5991225_assembly=GCF_001654515.1_(5500001..5505000)	Pseudomonas_sp._CRS05_R5__complete_genome	NZ_CP015852.1	GCF_001654515.1	5500001	5505000
Locus refseq|NZ_CP104579.1|chromosome_Pseudomonas_oleovorans_strain_GD04132_chromosome__complete_genome_length=4677167_assembly=GCF_029814875.1_(4365001..4370000)	Pseudomonas_oleovorans_strain_GD04132__complete_genome	NZ_CP104579.1	GCF_029814875.1	4365001	4370000
Locus refseq|NZ_CP044074.1|chromosome_Pseudomonas_oryzihabitans_strain_FDAARGOS_657_chromosome__complete_genome_length=4949413_assembly=GCF_008693825.1_(4690001..4695000)	Pseudomonas_oryzihabitans_strain_FDAARGOS_657__complete_genome	NZ_CP044074.1	GCF_008693825.1	4690001	4695000
Locus refseq|NC_004129.6|chromosome_Pseudomonas_protegens_Pf_5_chromosome__complete_genome._length=7074893_assembly=GCF_000012265.1_(1850001..1855000)	Pseudomonas_protegens_Pf_5__complete_genome	NC_004129.6	GCF_000012265.1	1850001	1855000
Locus refseq|NC_004129.6|chromosome_Pseudomonas_protegens_Pf_5_chromosome__complete_genome._length=7074893_assembly=GCF_000012265.1_(6450001..6455000)	Pseudomonas_protegens_Pf_5__complete_genome	NC_004129.6	GCF_000012265.1	6450001	6455000
Locus refseq|NC_010322.1|chromosome_Pseudomonas_putida_GB_1_chromosome__complete_genome._length=6078430_assembly=GCF_000019125.1_(1180001..1185000)	Pseudomonas_putida_GB_1__complete_genome	NC_010322.1	GCF_000019125.1	1180001	1185000
Locus refseq|NC_010322.1|chromosome_Pseudomonas_putida_GB_1_chromosome__complete_genome._length=6078430_assembly=GCF_000019125.1_(4180001..4185000)	Pseudomonas_putida_GB_1__complete_genome	NC_010322.1	GCF_000019125.1	4180001	4185000
Locus refseq|NC_010322.1|chromosome_Pseudomonas_putida_GB_1_chromosome__complete_genome._length=6078430_assembly=GCF_000019125.1_(5980001..5985000)	Pseudomonas_putida_GB_1__complete_genome	NC_010322.1	GCF_000019125.1	5980001	5985000
Locus refseq|NC_002947.4|chromosome_Pseudomonas_putida_KT2440_chromosome__complete_genome._length=6181873_assembly=GCF_000007565.2_(2305001..2310000)	Pseudomonas_putida_KT2440__complete_genome	NC_002947.4	GCF_000007565.2	2305001	2310000
Locus refseq|NC_005773.3|chromosome_Pseudomonas_syringae_pv._phaseolicola_1448A_chromosome__complete_genome._length=5928787_assembly=GCF_000012205.1_(2325001..2330000)	Pseudomonas_syringae_pv._phaseolicola_1448A__complete_genome	NC_005773.3	GCF_000012205.1	2325001	2330000
Locus refseq|NC_009434.1|chromosome_Pseudomonas_stutzeri_A1501_chromosome__complete_genome._length=4567418_assembly=GCF_000013785.1_(1..5000)	Pseudomonas_stutzeri_A1501__complete_genome	NC_009434.1	GCF_000013785.1	1	5000
Locus refseq|NC_004578.1|chromosome_Pseudomonas_syringae_pv._tomato_str._DC3000_chromosome__complete_genome._length=6397126_assembly=GCF_000007805.1_(690001..695000)	Pseudomonas_syringae_pv._tomato_str._DC3000__complete_genome	NC_004578.1	GCF_000007805.1	690001	695000
Locus refseq|NC_004578.1|chromosome_Pseudomonas_syringae_pv._tomato_str._DC3000_chromosome__complete_genome._length=6397126_assembly=GCF_000007805.1_(4090001..4095000)	Pseudomonas_syringae_pv._tomato_str._DC3000__complete_genome	NC_004578.1	GCF_000007805.1	4090001	4095000
Locus refseq|NC_004578.1|chromosome_Pseudomonas_syringae_pv._tomato_str._DC3000_chromosome__complete_genome._length=6397126_assembly=GCF_000007805.1_(4290001..4295000)	Pseudomonas_syringae_pv._tomato_str._DC3000__complete_genome	NC_004578.1	GCF_000007805.1	4290001	4295000
Locus refseq|NZ_LR657304.1|1_Pseudomonas_aeruginosa_PAK_chromosome_1_length=6395872_assembly=GCF_902172305.2_(3845001..3850000)	1_Pseudomonas_aeruginosa_PAK_1	NZ_LR657304.1	GCF_902172305.2	3845001	3850000
Locus refseq|NZ_CP072011.1|chromosome_Pseudomonas_corrugata_strain_3prime_chromosome__complete_genome_length=6332970_assembly=GCF_017604325.1_(2190001..2195000)	Pseudomonas_corrugata_strain_3prime__complete_genome	NZ_CP072011.1	GCF_017604325.1	2190001	2195000
Locus refseq|NZ_CP072011.1|chromosome_Pseudomonas_corrugata_strain_3prime_chromosome__complete_genome_length=6332970_assembly=GCF_017604325.1_(4590001..4595000)	Pseudomonas_corrugata_strain_3prime__complete_genome	NZ_CP072011.1	GCF_017604325.1	4590001	4595000
Locus refseq|NZ_CP072011.1|chromosome_Pseudomonas_corrugata_strain_3prime_chromosome__complete_genome_length=6332970_assembly=GCF_017604325.1_(6190001..6195000)	Pseudomonas_corrugata_strain_3prime__complete_genome	NZ_CP072011.1	GCF_017604325.1	6190001	6195000
Locus refseq|NZ_CP102177.1|chromosome_Pseudomonas_corrugata_strain_B21_055_chromosome__complete_genome_length=6698832_assembly=GCF_026016525.1_(1260001..1265000)	Pseudomonas_corrugata_strain_B21_055__complete_genome	NZ_CP102177.1	GCF_026016525.1	1260001	1265000
Locus refseq|NZ_CP102177.1|chromosome_Pseudomonas_corrugata_strain_B21_055_chromosome__complete_genome_length=6698832_assembly=GCF_026016525.1_(6060001..6065000)	Pseudomonas_corrugata_strain_B21_055__complete_genome	NZ_CP102177.1	GCF_026016525.1	6060001	6065000
Locus refseq|NC_012660.1|chromosome_Pseudomonas_fluorescens_SBW25_chromosome__complete_genome._length=6722539_assembly=GCF_000009225.2_(4165001..4170000)	Pseudomonas_fluorescens_SBW25__complete_genome	NC_012660.1	GCF_000009225.2	4165001	4170000
Locus refseq|NC_012660.1|chromosome_Pseudomonas_fluorescens_SBW25_chromosome__complete_genome._length=6722539_assembly=GCF_000009225.2_(5765001..5770000)	Pseudomonas_fluorescens_SBW25__complete_genome	NC_012660.1	GCF_000009225.2	5765001	5770000
Locus refseq|NZ_CP065202.1|chromosome_Pseudomonas_fragi_strain_A13BB_chromosome__complete_genome_length=4940458_assembly=GCF_015767515.1_(645001..650000)	Pseudomonas_fragi_strain_A13BB__complete_genome	NZ_CP065202.1	GCF_015767515.1	645001	650000
Locus refseq|NZ_CP065202.1|chromosome_Pseudomonas_fragi_strain_A13BB_chromosome__complete_genome_length=4940458_assembly=GCF_015767515.1_(1445001..1450000)	Pseudomonas_fragi_strain_A13BB__complete_genome	NZ_CP065202.1	GCF_015767515.1	1445001	1450000
Locus refseq|NZ_CP065202.1|chromosome_Pseudomonas_fragi_strain_A13BB_chromosome__complete_genome_length=4940458_assembly=GCF_015767515.1_(3445001..3450000)	Pseudomonas_fragi_strain_A13BB__complete_genome	NZ_CP065202.1	GCF_015767515.1	3445001	3450000
Locus refseq|NZ_CP015852.1|chromosome_Pseudomonas_sp._CRS05_R5__complete_genome._length=5991225_assembly=GCF_001654515.1_(5305001..5310000)	Pseudomonas_sp._CRS05_R5__complete_genome	NZ_CP015852.1	GCF_001654515.1	5305001	5310000
Locus refseq|NZ_CP044074.1|chromosome_Pseudomonas_oryzihabitans_strain_FDAARGOS_657_chromosome__complete_genome_length=4949413_assembly=GCF_008693825.1_(3495001..3500000)	Pseudomonas_oryzihabitans_strain_FDAARGOS_657__complete_genome	NZ_CP044074.1	GCF_008693825.1	3495001	3500000
Locus refseq|NZ_CP044074.1|chromosome_Pseudomonas_oryzihabitans_strain_FDAARGOS_657_chromosome__complete_genome_length=4949413_assembly=GCF_008693825.1_(4495001..4500000)	Pseudomonas_oryzihabitans_strain_FDAARGOS_657__complete_genome	NZ_CP044074.1	GCF_008693825.1	4495001	4500000
Locus refseq|NZ_LS999205.1|PPRCHA0_Pseudomonas_protegens_CHA0_genome_assembly__chromosome__1_length=6868303_assembly=GCF_900560965.1_(520001..525000)	PPRCHA0_Pseudomonas_protegens_CHA0_genome_assembly___1	NZ_LS999205.1	GCF_900560965.1	520001	525000
Locus refseq|NZ_LS999205.1|PPRCHA0_Pseudomonas_protegens_CHA0_genome_assembly__chromosome__1_length=6868303_assembly=GCF_900560965.1_(5720001..5725000)	PPRCHA0_Pseudomonas_protegens_CHA0_genome_assembly___1	NZ_LS999205.1	GCF_900560965.1	5720001	5725000
Locus refseq|NC_004129.6|chromosome_Pseudomonas_protegens_Pf_5_chromosome__complete_genome._length=7074893_assembly=GCF_000012265.1_(655001..660000)	Pseudomonas_protegens_Pf_5__complete_genome	NC_004129.6	GCF_000012265.1	655001	660000
Locus refseq|NC_004129.6|chromosome_Pseudomonas_protegens_Pf_5_chromosome__complete_genome._length=7074893_assembly=GCF_000012265.1_(855001..860000)	Pseudomonas_protegens_Pf_5__complete_genome	NC_004129.6	GCF_000012265.1	855001	860000
Locus refseq|NC_004129.6|chromosome_Pseudomonas_protegens_Pf_5_chromosome__complete_genome._length=7074893_assembly=GCF_000012265.1_(7055001..7060000)	Pseudomonas_protegens_Pf_5__complete_genome	NC_004129.6	GCF_000012265.1	7055001	7060000
Locus refseq|NC_010322.1|chromosome_Pseudomonas_putida_GB_1_chromosome__complete_genome._length=6078430_assembly=GCF_000019125.1_(185001..190000)	Pseudomonas_putida_GB_1__complete_genome	NC_010322.1	GCF_000019125.1	185001	190000
Locus refseq|NC_010322.1|chromosome_Pseudomonas_putida_GB_1_chromosome__complete_genome._length=6078430_assembly=GCF_000019125.1_(4185001..4190000)	Pseudomonas_putida_GB_1__complete_genome	NC_010322.1	GCF_000019125.1	4185001	4190000
Locus refseq|NC_002947.4|chromosome_Pseudomonas_putida_KT2440_chromosome__complete_genome._length=6181873_assembly=GCF_000007565.2_(710001..715000)	Pseudomonas_putida_KT2440__complete_genome	NC_002947.4	GCF_000007565.2	710001	715000
Locus refseq|NC_002947.4|chromosome_Pseudomonas_putida_KT2440_chromosome__complete_genome._length=6181873_assembly=GCF_000007565.2_(2710001..2715000)	Pseudomonas_putida_KT2440__complete_genome	NC_002947.4	GCF_000007565.2	2710001	2715000
Locus refseq|NC_002947.4|chromosome_Pseudomonas_putida_KT2440_chromosome__complete_genome._length=6181873_assembly=GCF_000007565.2_(4910001..4915000)	Pseudomonas_putida_KT2440__complete_genome	NC_002947.4	GCF_000007565.2	4910001	4915000
Locus refseq|NC_005773.3|chromosome_Pseudomonas_syringae_pv._phaseolicola_1448A_chromosome__complete_genome._length=5928787_assembly=GCF_000012205.1_(1330001..1335000)	Pseudomonas_syringae_pv._phaseolicola_1448A__complete_genome	NC_005773.3	GCF_000012205.1	1330001	1335000
Locus refseq|NC_009434.1|chromosome_Pseudomonas_stutzeri_A1501_chromosome__complete_genome._length=4567418_assembly=GCF_000013785.1_(1405001..1410000)	Pseudomonas_stutzeri_A1501__complete_genome	NC_009434.1	GCF_000013785.1	1405001	1410000
Locus refseq|NC_004578.1|chromosome_Pseudomonas_syringae_pv._tomato_str._DC3000_chromosome__complete_genome._length=6397126_assembly=GCF_000007805.1_(695001..700000)	Pseudomonas_syringae_pv._tomato_str._DC3000__complete_genome	NC_004578.1	GCF_000007805.1	695001	700000
Locus refseq|NC_004578.1|chromosome_Pseudomonas_syringae_pv._tomato_str._DC3000_chromosome__complete_genome._length=6397126_assembly=GCF_000007805.1_(1695001..1700000)	Pseudomonas_syringae_pv._tomato_str._DC3000__complete_genome	NC_004578.1	GCF_000007805.1	1695001	1700000
Locus refseq|NZ_LR657304.1|1_Pseudomonas_aeruginosa_PAK_chromosome_1_length=6395872_assembly=GCF_902172305.2_(5050001..5055000)	1_Pseudomonas_aeruginosa_PAK_1	NZ_LR657304.1	GCF_902172305.2	5050001	5055000
Locus refseq|NZ_LR657304.1|1_Pseudomonas_aeruginosa_PAK_chromosome_1_length=6395872_assembly=GCF_902172305.2_(5450001..5455000)	1_Pseudomonas_aeruginosa_PAK_1	NZ_LR657304.1	GCF_902172305.2	5450001	5455000
Locus refseq|NC_002516.2|chromosome_Pseudomonas_aeruginosa_PAO1_chromosome__complete_genome._length=6264404_assembly=GCF_000006765.1_(1655001..1660000)	Pseudomonas_aeruginosa_PAO1__complete_genome	NC_002516.2	GCF_000006765.1	1655001	1660000
Locus refseq|NZ_CP072011.1|chromosome_Pseudomonas_corrugata_strain_3prime_chromosome__complete_genome_length=6332970_assembly=GCF_017604325.1_(3795001..3800000)	Pseudomonas_corrugata_strain_3prime__complete_genome	NZ_CP072011.1	GCF_017604325.1	3795001	3800000
Locus refseq|NZ_CP102177.1|chromosome_Pseudomonas_corrugata_strain_B21_055_chromosome__complete_genome_length=6698832_assembly=GCF_026016525.1_(4265001..4270000)	Pseudomonas_corrugata_strain_B21_055__complete_genome	NZ_CP102177.1	GCF_026016525.1	4265001	4270000
Locus refseq|NC_012660.1|chromosome_Pseudomonas_fluorescens_SBW25_chromosome__complete_genome._length=6722539_assembly=GCF_000009225.2_(770001..775000)	Pseudomonas_fluorescens_SBW25__complete_genome	NC_012660.1	GCF_000009225.2	770001	775000
Locus refseq|NC_012660.1|chromosome_Pseudomonas_fluorescens_SBW25_chromosome__complete_genome._length=6722539_assembly=GCF_000009225.2_(5570001..5575000)	Pseudomonas_fluorescens_SBW25__complete_genome	NC_012660.1	GCF_000009225.2	5570001	5575000
Locus refseq|NC_012660.1|chromosome_Pseudomonas_fluorescens_SBW25_chromosome__complete_genome._length=6722539_assembly=GCF_000009225.2_(5770001..5775000)	Pseudomonas_fluorescens_SBW25__complete_genome	NC_012660.1	GCF_000009225.2	5770001	5775000
Locus refseq|NZ_CP065202.1|chromosome_Pseudomonas_fragi_strain_A13BB_chromosome__complete_genome_length=4940458_assembly=GCF_015767515.1_(1050001..1055000)	Pseudomonas_fragi_strain_A13BB__complete_genome	NZ_CP065202.1	GCF_015767515.1	1050001	1055000
Locus refseq|NZ_CP015852.1|chromosome_Pseudomonas_sp._CRS05_R5__complete_genome._length=5991225_assembly=GCF_001654515.1_(510001..515000)	Pseudomonas_sp._CRS05_R5__complete_genome	NZ_CP015852.1	GCF_001654515.1	510001	515000
Locus refseq|NZ_CP081178.1|chromosome_Pseudomonas_mandelii_strain_KGI_MA19_chromosome__complete_genome_length=6749770_assembly=GCF_019693255.1_(1120001..1125000)	Pseudomonas_mandelii_strain_KGI_MA19__complete_genome	NZ_CP081178.1	GCF_019693255.1	1120001	1125000
Locus refseq|NZ_CP081178.1|chromosome_Pseudomonas_mandelii_strain_KGI_MA19_chromosome__complete_genome_length=6749770_assembly=GCF_019693255.1_(3520001..3525000)	Pseudomonas_mandelii_strain_KGI_MA19__complete_genome	NZ_CP081178.1	GCF_019693255.1	3520001	3525000
Locus refseq|NZ_CP081178.1|chromosome_Pseudomonas_mandelii_strain_KGI_MA19_chromosome__complete_genome_length=6749770_assembly=GCF_019693255.1_(4520001..4525000)	Pseudomonas_mandelii_strain_KGI_MA19__complete_genome	NZ_CP081178.1	GCF_019693255.1	4520001	4525000
Locus refseq|NZ_CP081178.1|chromosome_Pseudomonas_mandelii_strain_KGI_MA19_chromosome__complete_genome_length=6749770_assembly=GCF_019693255.1_(5120001..5125000)	Pseudomonas_mandelii_strain_KGI_MA19__complete_genome	NZ_CP081178.1	GCF_019693255.1	5120001	5125000
Locus refseq|NZ_CP081178.1|chromosome_Pseudomonas_mandelii_strain_KGI_MA19_chromosome__complete_genome_length=6749770_assembly=GCF_019693255.1_(5920001..5925000)	Pseudomonas_mandelii_strain_KGI_MA19__complete_genome	NZ_CP081178.1	GCF_019693255.1	5920001	5925000
Locus refseq|NZ_CP104579.1|chromosome_Pseudomonas_oleovorans_strain_GD04132_chromosome__complete_genome_length=4677167_assembly=GCF_029814875.1_(2175001..2180000)	Pseudomonas_oleovorans_strain_GD04132__complete_genome	NZ_CP104579.1	GCF_029814875.1	2175001	2180000
Locus refseq|NZ_CP044074.1|chromosome_Pseudomonas_oryzihabitans_strain_FDAARGOS_657_chromosome__complete_genome_length=4949413_assembly=GCF_008693825.1_(3500001..3505000)	Pseudomonas_oryzihabitans_strain_FDAARGOS_657__complete_genome	NZ_CP044074.1	GCF_008693825.1	3500001	3505000
Locus refseq|NZ_CP044074.1|chromosome_Pseudomonas_oryzihabitans_strain_FDAARGOS_657_chromosome__complete_genome_length=4949413_assembly=GCF_008693825.1_(4500001..4505000)	Pseudomonas_oryzihabitans_strain_FDAARGOS_657__complete_genome	NZ_CP044074.1	GCF_008693825.1	4500001	4505000
Locus refseq|NZ_LS999205.1|PPRCHA0_Pseudomonas_protegens_CHA0_genome_assembly__chromosome__1_length=6868303_assembly=GCF_900560965.1_(125001..130000)	PPRCHA0_Pseudomonas_protegens_CHA0_genome_assembly___1	NZ_LS999205.1	GCF_900560965.1	125001	130000
Locus refseq|NZ_LS999205.1|PPRCHA0_Pseudomonas_protegens_CHA0_genome_assembly__chromosome__1_length=6868303_assembly=GCF_900560965.1_(525001..530000)	PPRCHA0_Pseudomonas_protegens_CHA0_genome_assembly___1	NZ_LS999205.1	GCF_900560965.1	525001	530000
Locus refseq|NZ_LS999205.1|PPRCHA0_Pseudomonas_protegens_CHA0_genome_assembly__chromosome__1_length=6868303_assembly=GCF_900560965.1_(2125001..2130000)	PPRCHA0_Pseudomonas_protegens_CHA0_genome_assembly___1	NZ_LS999205.1	GCF_900560965.1	2125001	2130000
Locus refseq|NZ_LS999205.1|PPRCHA0_Pseudomonas_protegens_CHA0_genome_assembly__chromosome__1_length=6868303_assembly=GCF_900560965.1_(5725001..5730000)	PPRCHA0_Pseudomonas_protegens_CHA0_genome_assembly___1	NZ_LS999205.1	GCF_900560965.1	5725001	5730000
Locus refseq|NC_004129.6|chromosome_Pseudomonas_protegens_Pf_5_chromosome__complete_genome._length=7074893_assembly=GCF_000012265.1_(1060001..1065000)	Pseudomonas_protegens_Pf_5__complete_genome	NC_004129.6	GCF_000012265.1	1060001	1065000
Locus refseq|NC_004129.6|chromosome_Pseudomonas_protegens_Pf_5_chromosome__complete_genome._length=7074893_assembly=GCF_000012265.1_(7060001..7065000)	Pseudomonas_protegens_Pf_5__complete_genome	NC_004129.6	GCF_000012265.1	7060001	7065000
Locus refseq|NC_010322.1|chromosome_Pseudomonas_putida_GB_1_chromosome__complete_genome._length=6078430_assembly=GCF_000019125.1_(190001..195000)	Pseudomonas_putida_GB_1__complete_genome	NC_010322.1	GCF_000019125.1	190001	195000
Locus refseq|NC_010322.1|chromosome_Pseudomonas_putida_GB_1_chromosome__complete_genome._length=6078430_assembly=GCF_000019125.1_(4390001..4395000)	Pseudomonas_putida_GB_1__complete_genome	NC_010322.1	GCF_000019125.1	4390001	4395000
Locus refseq|NC_002947.4|chromosome_Pseudomonas_putida_KT2440_chromosome__complete_genome._length=6181873_assembly=GCF_000007565.2_(1515001..1520000)	Pseudomonas_putida_KT2440__complete_genome	NC_002947.4	GCF_000007565.2	1515001	1520000
Locus refseq|NC_002947.4|chromosome_Pseudomonas_putida_KT2440_chromosome__complete_genome._length=6181873_assembly=GCF_000007565.2_(5315001..5320000)	Pseudomonas_putida_KT2440__complete_genome	NC_002947.4	GCF_000007565.2	5315001	5320000
Locus refseq|NC_015740.1|chromosome_Pseudomonas_stutzeri_ATCC_17588_=_LMG_11199_chromosome__complete_genome._length=4547930_assembly=GCF_000219605.1_(1045001..1050000)	Pseudomonas_stutzeri_ATCC_17588_=_LMG_11199__complete_genome	NC_015740.1	GCF_000219605.1	1045001	1050000
Locus refseq|NC_004578.1|chromosome_Pseudomonas_syringae_pv._tomato_str._DC3000_chromosome__complete_genome._length=6397126_assembly=GCF_000007805.1_(700001..705000)	Pseudomonas_syringae_pv._tomato_str._DC3000__complete_genome	NC_004578.1	GCF_000007805.1	700001	705000
Locus refseq|NC_004578.1|chromosome_Pseudomonas_syringae_pv._tomato_str._DC3000_chromosome__complete_genome._length=6397126_assembly=GCF_000007805.1_(1700001..1705000)	Pseudomonas_syringae_pv._tomato_str._DC3000__complete_genome	NC_004578.1	GCF_000007805.1	1700001	1705000
Locus refseq|NZ_LR657304.1|1_Pseudomonas_aeruginosa_PAK_chromosome_1_length=6395872_assembly=GCF_902172305.2_(5055001..5060000)	1_Pseudomonas_aeruginosa_PAK_1	NZ_LR657304.1	GCF_902172305.2	5055001	5060000
Locus refseq|NC_002516.2|chromosome_Pseudomonas_aeruginosa_PAO1_chromosome__complete_genome._length=6264404_assembly=GCF_000006765.1_(1660001..1665000)	Pseudomonas_aeruginosa_PAO1__complete_genome	NC_002516.2	GCF_000006765.1	1660001	1665000
Locus refseq|NZ_CP072011.1|chromosome_Pseudomonas_corrugata_strain_3prime_chromosome__complete_genome_length=6332970_assembly=GCF_017604325.1_(1..5000)	Pseudomonas_corrugata_strain_3prime__complete_genome	NZ_CP072011.1	GCF_017604325.1	1	5000
Locus refseq|NZ_CP072011.1|chromosome_Pseudomonas_corrugata_strain_3prime_chromosome__complete_genome_length=6332970_assembly=GCF_017604325.1_(5800001..5805000)	Pseudomonas_corrugata_strain_3prime__complete_genome	NZ_CP072011.1	GCF_017604325.1	5800001	5805000
Locus refseq|NZ_CP102177.1|chromosome_Pseudomonas_corrugata_strain_B21_055_chromosome__complete_genome_length=6698832_assembly=GCF_026016525.1_(70001..75000)	Pseudomonas_corrugata_strain_B21_055__complete_genome	NZ_CP102177.1	GCF_026016525.1	70001	75000
Locus refseq|NZ_CP102177.1|chromosome_Pseudomonas_corrugata_strain_B21_055_chromosome__complete_genome_length=6698832_assembly=GCF_026016525.1_(6070001..6075000)	Pseudomonas_corrugata_strain_B21_055__complete_genome	NZ_CP102177.1	GCF_026016525.1	6070001	6075000
Locus refseq|NZ_CP065202.1|chromosome_Pseudomonas_fragi_strain_A13BB_chromosome__complete_genome_length=4940458_assembly=GCF_015767515.1_(255001..260000)	Pseudomonas_fragi_strain_A13BB__complete_genome	NZ_CP065202.1	GCF_015767515.1	255001	260000
Locus refseq|NZ_CP065202.1|chromosome_Pseudomonas_fragi_strain_A13BB_chromosome__complete_genome_length=4940458_assembly=GCF_015767515.1_(655001..660000)	Pseudomonas_fragi_strain_A13BB__complete_genome	NZ_CP065202.1	GCF_015767515.1	655001	660000
Locus refseq|NZ_CP065202.1|chromosome_Pseudomonas_fragi_strain_A13BB_chromosome__complete_genome_length=4940458_assembly=GCF_015767515.1_(1055001..1060000)	Pseudomonas_fragi_strain_A13BB__complete_genome	NZ_CP065202.1	GCF_015767515.1	1055001	1060000
Locus refseq|NZ_CP104579.1|chromosome_Pseudomonas_oleovorans_strain_GD04132_chromosome__complete_genome_length=4677167_assembly=GCF_029814875.1_(2180001..2185000)	Pseudomonas_oleovorans_strain_GD04132__complete_genome	NZ_CP104579.1	GCF_029814875.1	2180001	2185000
Locus refseq|NZ_LS999205.1|PPRCHA0_Pseudomonas_protegens_CHA0_genome_assembly__chromosome__1_length=6868303_assembly=GCF_900560965.1_(2130001..2135000)	PPRCHA0_Pseudomonas_protegens_CHA0_genome_assembly___1	NZ_LS999205.1	GCF_900560965.1	2130001	2135000
Locus refseq|NZ_LS999205.1|PPRCHA0_Pseudomonas_protegens_CHA0_genome_assembly__chromosome__1_length=6868303_assembly=GCF_900560965.1_(2930001..2935000)	PPRCHA0_Pseudomonas_protegens_CHA0_genome_assembly___1	NZ_LS999205.1	GCF_900560965.1	2930001	2935000
Locus refseq|NZ_LS999205.1|PPRCHA0_Pseudomonas_protegens_CHA0_genome_assembly__chromosome__1_length=6868303_assembly=GCF_900560965.1_(3730001..3735000)	PPRCHA0_Pseudomonas_protegens_CHA0_genome_assembly___1	NZ_LS999205.1	GCF_900560965.1	3730001	3735000
Locus refseq|NZ_LS999205.1|PPRCHA0_Pseudomonas_protegens_CHA0_genome_assembly__chromosome__1_length=6868303_assembly=GCF_900560965.1_(5330001..5335000)	PPRCHA0_Pseudomonas_protegens_CHA0_genome_assembly___1	NZ_LS999205.1	GCF_900560965.1	5330001	5335000
Locus refseq|NC_004129.6|chromosome_Pseudomonas_protegens_Pf_5_chromosome__complete_genome._length=7074893_assembly=GCF_000012265.1_(1065001..1070000)	Pseudomonas_protegens_Pf_5__complete_genome	NC_004129.6	GCF_000012265.1	1065001	1070000
Locus refseq|NC_004129.6|chromosome_Pseudomonas_protegens_Pf_5_chromosome__complete_genome._length=7074893_assembly=GCF_000012265.1_(1465001..1470000)	Pseudomonas_protegens_Pf_5__complete_genome	NC_004129.6	GCF_000012265.1	1465001	1470000
Locus refseq|NC_004129.6|chromosome_Pseudomonas_protegens_Pf_5_chromosome__complete_genome._length=7074893_assembly=GCF_000012265.1_(4865001..4870000)	Pseudomonas_protegens_Pf_5__complete_genome	NC_004129.6	GCF_000012265.1	4865001	4870000
Locus refseq|NC_010322.1|chromosome_Pseudomonas_putida_GB_1_chromosome__complete_genome._length=6078430_assembly=GCF_000019125.1_(2595001..2600000)	Pseudomonas_putida_GB_1__complete_genome	NC_010322.1	GCF_000019125.1	2595001	2600000
Locus refseq|NC_002947.4|chromosome_Pseudomonas_putida_KT2440_chromosome__complete_genome._length=6181873_assembly=GCF_000007565.2_(1520001..1525000)	Pseudomonas_putida_KT2440__complete_genome	NC_002947.4	GCF_000007565.2	1520001	1525000
Locus refseq|NC_002947.4|chromosome_Pseudomonas_putida_KT2440_chromosome__complete_genome._length=6181873_assembly=GCF_000007565.2_(1720001..1725000)	Pseudomonas_putida_KT2440__complete_genome	NC_002947.4	GCF_000007565.2	1720001	1725000
Locus refseq|NC_002947.4|chromosome_Pseudomonas_putida_KT2440_chromosome__complete_genome._length=6181873_assembly=GCF_000007565.2_(5320001..5325000)	Pseudomonas_putida_KT2440__complete_genome	NC_002947.4	GCF_000007565.2	5320001	5325000
Locus refseq|NC_005773.3|chromosome_Pseudomonas_syringae_pv._phaseolicola_1448A_chromosome__complete_genome._length=5928787_assembly=GCF_000012205.1_(4140001..4145000)	Pseudomonas_syringae_pv._phaseolicola_1448A__complete_genome	NC_005773.3	GCF_000012205.1	4140001	4145000
Locus refseq|NC_015740.1|chromosome_Pseudomonas_stutzeri_ATCC_17588_=_LMG_11199_chromosome__complete_genome._length=4547930_assembly=GCF_000219605.1_(1050001..1055000)	Pseudomonas_stutzeri_ATCC_17588_=_LMG_11199__complete_genome	NC_015740.1	GCF_000219605.1	1050001	1055000
Locus refseq|NC_015740.1|chromosome_Pseudomonas_stutzeri_ATCC_17588_=_LMG_11199_chromosome__complete_genome._length=4547930_assembly=GCF_000219605.1_(1650001..1655000)	Pseudomonas_stutzeri_ATCC_17588_=_LMG_11199__complete_genome	NC_015740.1	GCF_000219605.1	1650001	1655000
Locus refseq|NC_015740.1|chromosome_Pseudomonas_stutzeri_ATCC_17588_=_LMG_11199_chromosome__complete_genome._length=4547930_assembly=GCF_000219605.1_(4050001..4055000)	Pseudomonas_stutzeri_ATCC_17588_=_LMG_11199__complete_genome	NC_015740.1	GCF_000219605.1	4050001	4055000
Locus refseq|NZ_LR657304.1|1_Pseudomonas_aeruginosa_PAK_chromosome_1_length=6395872_assembly=GCF_902172305.2_(460001..465000)	1_Pseudomonas_aeruginosa_PAK_1	NZ_LR657304.1	GCF_902172305.2	460001	465000
Locus refseq|NZ_LR657304.1|1_Pseudomonas_aeruginosa_PAK_chromosome_1_length=6395872_assembly=GCF_902172305.2_(5060001..5065000)	1_Pseudomonas_aeruginosa_PAK_1	NZ_LR657304.1	GCF_902172305.2	5060001	5065000
Locus refseq|NZ_LR657304.1|1_Pseudomonas_aeruginosa_PAK_chromosome_1_length=6395872_assembly=GCF_902172305.2_(5460001..5465000)	1_Pseudomonas_aeruginosa_PAK_1	NZ_LR657304.1	GCF_902172305.2	5460001	5465000
Locus refseq|NC_002516.2|chromosome_Pseudomonas_aeruginosa_PAO1_chromosome__complete_genome._length=6264404_assembly=GCF_000006765.1_(5265001..5270000)	Pseudomonas_aeruginosa_PAO1__complete_genome	NC_002516.2	GCF_000006765.1	5265001	5270000
Locus refseq|NC_002516.2|chromosome_Pseudomonas_aeruginosa_PAO1_chromosome__complete_genome._length=6264404_assembly=GCF_000006765.1_(5665001..5670000)	Pseudomonas_aeruginosa_PAO1__complete_genome	NC_002516.2	GCF_000006765.1	5665001	5670000
Locus refseq|NZ_CP072011.1|chromosome_Pseudomonas_corrugata_strain_3prime_chromosome__complete_genome_length=6332970_assembly=GCF_017604325.1_(805001..810000)	Pseudomonas_corrugata_strain_3prime__complete_genome	NZ_CP072011.1	GCF_017604325.1	805001	810000
Locus refseq|NZ_CP072011.1|chromosome_Pseudomonas_corrugata_strain_3prime_chromosome__complete_genome_length=6332970_assembly=GCF_017604325.1_(4405001..4410000)	Pseudomonas_corrugata_strain_3prime__complete_genome	NZ_CP072011.1	GCF_017604325.1	4405001	4410000
Locus refseq|NZ_CP102177.1|chromosome_Pseudomonas_corrugata_strain_B21_055_chromosome__complete_genome_length=6698832_assembly=GCF_026016525.1_(3475001..3480000)	Pseudomonas_corrugata_strain_B21_055__complete_genome	NZ_CP102177.1	GCF_026016525.1	3475001	3480000
Locus refseq|NC_012660.1|chromosome_Pseudomonas_fluorescens_SBW25_chromosome__complete_genome._length=6722539_assembly=GCF_000009225.2_(380001..385000)	Pseudomonas_fluorescens_SBW25__complete_genome	NC_012660.1	GCF_000009225.2	380001	385000
Locus refseq|NC_012660.1|chromosome_Pseudomonas_fluorescens_SBW25_chromosome__complete_genome._length=6722539_assembly=GCF_000009225.2_(980001..985000)	Pseudomonas_fluorescens_SBW25__complete_genome	NC_012660.1	GCF_000009225.2	980001	985000
Locus refseq|NC_012660.1|chromosome_Pseudomonas_fluorescens_SBW25_chromosome__complete_genome._length=6722539_assembly=GCF_000009225.2_(1380001..1385000)	Pseudomonas_fluorescens_SBW25__complete_genome	NC_012660.1	GCF_000009225.2	1380001	1385000
Locus refseq|NC_012660.1|chromosome_Pseudomonas_fluorescens_SBW25_chromosome__complete_genome._length=6722539_assembly=GCF_000009225.2_(1980001..1985000)	Pseudomonas_fluorescens_SBW25__complete_genome	NC_012660.1	GCF_000009225.2	1980001	1985000
Locus refseq|NC_012660.1|chromosome_Pseudomonas_fluorescens_SBW25_chromosome__complete_genome._length=6722539_assembly=GCF_000009225.2_(5180001..5185000)	Pseudomonas_fluorescens_SBW25__complete_genome	NC_012660.1	GCF_000009225.2	5180001	5185000
Locus refseq|NZ_CP065202.1|chromosome_Pseudomonas_fragi_strain_A13BB_chromosome__complete_genome_length=4940458_assembly=GCF_015767515.1_(3660001..3665000)	Pseudomonas_fragi_strain_A13BB__complete_genome	NZ_CP065202.1	GCF_015767515.1	3660001	3665000
Locus refseq|NZ_CP015852.1|chromosome_Pseudomonas_sp._CRS05_R5__complete_genome._length=5991225_assembly=GCF_001654515.1_(120001..125000)	Pseudomonas_sp._CRS05_R5__complete_genome	NZ_CP015852.1	GCF_001654515.1	120001	125000
Locus refseq|NZ_CP015852.1|chromosome_Pseudomonas_sp._CRS05_R5__complete_genome._length=5991225_assembly=GCF_001654515.1_(920001..925000)	Pseudomonas_sp._CRS05_R5__complete_genome	NZ_CP015852.1	GCF_001654515.1	920001	925000
Locus refseq|NZ_CP015852.1|chromosome_Pseudomonas_sp._CRS05_R5__complete_genome._length=5991225_assembly=GCF_001654515.1_(2520001..2525000)	Pseudomonas_sp._CRS05_R5__complete_genome	NZ_CP015852.1	GCF_001654515.1	2520001	2525000
Locus refseq|NZ_CP081178.1|chromosome_Pseudomonas_mandelii_strain_KGI_MA19_chromosome__complete_genome_length=6749770_assembly=GCF_019693255.1_(1130001..1135000)	Pseudomonas_mandelii_strain_KGI_MA19__complete_genome	NZ_CP081178.1	GCF_019693255.1	1130001	1135000
Locus refseq|NZ_CP081178.1|chromosome_Pseudomonas_mandelii_strain_KGI_MA19_chromosome__complete_genome_length=6749770_assembly=GCF_019693255.1_(4530001..4535000)	Pseudomonas_mandelii_strain_KGI_MA19__complete_genome	NZ_CP081178.1	GCF_019693255.1	4530001	4535000
Locus refseq|NZ_CP081178.1|chromosome_Pseudomonas_mandelii_strain_KGI_MA19_chromosome__complete_genome_length=6749770_assembly=GCF_019693255.1_(5130001..5135000)	Pseudomonas_mandelii_strain_KGI_MA19__complete_genome	NZ_CP081178.1	GCF_019693255.1	5130001	5135000
Locus refseq|NZ_CP044074.1|chromosome_Pseudomonas_oryzihabitans_strain_FDAARGOS_657_chromosome__complete_genome_length=4949413_assembly=GCF_008693825.1_(3510001..3515000)	Pseudomonas_oryzihabitans_strain_FDAARGOS_657__complete_genome	NZ_CP044074.1	GCF_008693825.1	3510001	3515000
Locus refseq|NC_004129.6|chromosome_Pseudomonas_protegens_Pf_5_chromosome__complete_genome._length=7074893_assembly=GCF_000012265.1_(6070001..6075000)	Pseudomonas_protegens_Pf_5__complete_genome	NC_004129.6	GCF_000012265.1	6070001	6075000
Locus refseq|NC_002947.4|chromosome_Pseudomonas_putida_KT2440_chromosome__complete_genome._length=6181873_assembly=GCF_000007565.2_(525001..530000)	Pseudomonas_putida_KT2440__complete_genome	NC_002947.4	GCF_000007565.2	525001	530000
Locus refseq|NC_002947.4|chromosome_Pseudomonas_putida_KT2440_chromosome__complete_genome._length=6181873_assembly=GCF_000007565.2_(1525001..1530000)	Pseudomonas_putida_KT2440__complete_genome	NC_002947.4	GCF_000007565.2	1525001	1530000
Locus refseq|NC_002947.4|chromosome_Pseudomonas_putida_KT2440_chromosome__complete_genome._length=6181873_assembly=GCF_000007565.2_(4925001..4930000)	Pseudomonas_putida_KT2440__complete_genome	NC_002947.4	GCF_000007565.2	4925001	4930000
Locus refseq|NC_005773.3|chromosome_Pseudomonas_syringae_pv._phaseolicola_1448A_chromosome__complete_genome._length=5928787_assembly=GCF_000012205.1_(1945001..1950000)	Pseudomonas_syringae_pv._phaseolicola_1448A__complete_genome	NC_005773.3	GCF_000012205.1	1945001	1950000
Locus refseq|NC_005773.3|chromosome_Pseudomonas_syringae_pv._phaseolicola_1448A_chromosome__complete_genome._length=5928787_assembly=GCF_000012205.1_(4745001..4750000)	Pseudomonas_syringae_pv._phaseolicola_1448A__complete_genome	NC_005773.3	GCF_000012205.1	4745001	4750000
Locus refseq|NC_015740.1|chromosome_Pseudomonas_stutzeri_ATCC_17588_=_LMG_11199_chromosome__complete_genome._length=4547930_assembly=GCF_000219605.1_(1055001..1060000)	Pseudomonas_stutzeri_ATCC_17588_=_LMG_11199__complete_genome	NC_015740.1	GCF_000219605.1	1055001	1060000
Locus refseq|NC_015740.1|chromosome_Pseudomonas_stutzeri_ATCC_17588_=_LMG_11199_chromosome__complete_genome._length=4547930_assembly=GCF_000219605.1_(1855001..1860000)	Pseudomonas_stutzeri_ATCC_17588_=_LMG_11199__complete_genome	NC_015740.1	GCF_000219605.1	1855001	1860000
Locus refseq|NC_015740.1|chromosome_Pseudomonas_stutzeri_ATCC_17588_=_LMG_11199_chromosome__complete_genome._length=4547930_assembly=GCF_000219605.1_(2255001..2260000)	Pseudomonas_stutzeri_ATCC_17588_=_LMG_11199__complete_genome	NC_015740.1	GCF_000219605.1	2255001	2260000
Locus refseq|NZ_LR657304.1|1_Pseudomonas_aeruginosa_PAK_chromosome_1_length=6395872_assembly=GCF_902172305.2_(2465001..2470000)	1_Pseudomonas_aeruginosa_PAK_1	NZ_LR657304.1	GCF_902172305.2	2465001	2470000
Locus refseq|NZ_LR657304.1|1_Pseudomonas_aeruginosa_PAK_chromosome_1_length=6395872_assembly=GCF_902172305.2_(5665001..5670000)	1_Pseudomonas_aeruginosa_PAK_1	NZ_LR657304.1	GCF_902172305.2	5665001	5670000
Locus refseq|NZ_CP072011.1|chromosome_Pseudomonas_corrugata_strain_3prime_chromosome__complete_genome_length=6332970_assembly=GCF_017604325.1_(10001..15000)	Pseudomonas_corrugata_strain_3prime__complete_genome	NZ_CP072011.1	GCF_017604325.1	10001	15000
Locus refseq|NZ_CP072011.1|chromosome_Pseudomonas_corrugata_strain_3prime_chromosome__complete_genome_length=6332970_assembly=GCF_017604325.1_(810001..815000)	Pseudomonas_corrugata_strain_3prime__complete_genome	NZ_CP072011.1	GCF_017604325.1	810001	815000
Locus refseq|NZ_CP102177.1|chromosome_Pseudomonas_corrugata_strain_B21_055_chromosome__complete_genome_length=6698832_assembly=GCF_026016525.1_(4480001..4485000)	Pseudomonas_corrugata_strain_B21_055__complete_genome	NZ_CP102177.1	GCF_026016525.1	4480001	4485000
Locus refseq|NZ_CP102177.1|chromosome_Pseudomonas_corrugata_strain_B21_055_chromosome__complete_genome_length=6698832_assembly=GCF_026016525.1_(6680001..6685000)	Pseudomonas_corrugata_strain_B21_055__complete_genome	NZ_CP102177.1	GCF_026016525.1	6680001	6685000
Locus refseq|NC_012660.1|chromosome_Pseudomonas_fluorescens_SBW25_chromosome__complete_genome._length=6722539_assembly=GCF_000009225.2_(585001..590000)	Pseudomonas_fluorescens_SBW25__complete_genome	NC_012660.1	GCF_000009225.2	585001	590000
Locus refseq|NC_012660.1|chromosome_Pseudomonas_fluorescens_SBW25_chromosome__complete_genome._length=6722539_assembly=GCF_000009225.2_(1985001..1990000)	Pseudomonas_fluorescens_SBW25__complete_genome	NC_012660.1	GCF_000009225.2	1985001	1990000
Locus refseq|NC_012660.1|chromosome_Pseudomonas_fluorescens_SBW25_chromosome__complete_genome._length=6722539_assembly=GCF_000009225.2_(4585001..4590000)	Pseudomonas_fluorescens_SBW25__complete_genome	NC_012660.1	GCF_000009225.2	4585001	4590000
Locus refseq|NC_012660.1|chromosome_Pseudomonas_fluorescens_SBW25_chromosome__complete_genome._length=6722539_assembly=GCF_000009225.2_(5385001..5390000)	Pseudomonas_fluorescens_SBW25__complete_genome	NC_012660.1	GCF_000009225.2	5385001	5390000
Locus refseq|NZ_CP065202.1|chromosome_Pseudomonas_fragi_strain_A13BB_chromosome__complete_genome_length=4940458_assembly=GCF_015767515.1_(3065001..3070000)	Pseudomonas_fragi_strain_A13BB__complete_genome	NZ_CP065202.1	GCF_015767515.1	3065001	3070000
Locus refseq|NZ_CP081178.1|chromosome_Pseudomonas_mandelii_strain_KGI_MA19_chromosome__complete_genome_length=6749770_assembly=GCF_019693255.1_(1135001..1140000)	Pseudomonas_mandelii_strain_KGI_MA19__complete_genome	NZ_CP081178.1	GCF_019693255.1	1135001	1140000
Locus refseq|NZ_CP081178.1|chromosome_Pseudomonas_mandelii_strain_KGI_MA19_chromosome__complete_genome_length=6749770_assembly=GCF_019693255.1_(2535001..2540000)	Pseudomonas_mandelii_strain_KGI_MA19__complete_genome	NZ_CP081178.1	GCF_019693255.1	2535001	2540000
Locus refseq|NZ_CP044074.1|chromosome_Pseudomonas_oryzihabitans_strain_FDAARGOS_657_chromosome__complete_genome_length=4949413_assembly=GCF_008693825.1_(3515001..3520000)	Pseudomonas_oryzihabitans_strain_FDAARGOS_657__complete_genome	NZ_CP044074.1	GCF_008693825.1	3515001	3520000
Locus refseq|NZ_LS999205.1|PPRCHA0_Pseudomonas_protegens_CHA0_genome_assembly__chromosome__1_length=6868303_assembly=GCF_900560965.1_(1940001..1945000)	PPRCHA0_Pseudomonas_protegens_CHA0_genome_assembly___1	NZ_LS999205.1	GCF_900560965.1	1940001	1945000
Locus refseq|NC_004129.6|chromosome_Pseudomonas_protegens_Pf_5_chromosome__complete_genome._length=7074893_assembly=GCF_000012265.1_(675001..680000)	Pseudomonas_protegens_Pf_5__complete_genome	NC_004129.6	GCF_000012265.1	675001	680000
Locus refseq|NC_002947.4|chromosome_Pseudomonas_putida_KT2440_chromosome__complete_genome._length=6181873_assembly=GCF_000007565.2_(4730001..4735000)	Pseudomonas_putida_KT2440__complete_genome	NC_002947.4	GCF_000007565.2	4730001	4735000
Locus refseq|NC_002947.4|chromosome_Pseudomonas_putida_KT2440_chromosome__complete_genome._length=6181873_assembly=GCF_000007565.2_(5930001..5935000)	Pseudomonas_putida_KT2440__complete_genome	NC_002947.4	GCF_000007565.2	5930001	5935000
Locus refseq|NC_009434.1|chromosome_Pseudomonas_stutzeri_A1501_chromosome__complete_genome._length=4567418_assembly=GCF_000013785.1_(625001..630000)	Pseudomonas_stutzeri_A1501__complete_genome	NC_009434.1	GCF_000013785.1	625001	630000
Locus refseq|NC_009434.1|chromosome_Pseudomonas_stutzeri_A1501_chromosome__complete_genome._length=4567418_assembly=GCF_000013785.1_(2425001..2430000)	Pseudomonas_stutzeri_A1501__complete_genome	NC_009434.1	GCF_000013785.1	2425001	2430000
Locus refseq|NC_015740.1|chromosome_Pseudomonas_stutzeri_ATCC_17588_=_LMG_11199_chromosome__complete_genome._length=4547930_assembly=GCF_000219605.1_(1860001..1865000)	Pseudomonas_stutzeri_ATCC_17588_=_LMG_11199__complete_genome	NC_015740.1	GCF_000219605.1	1860001	1865000
Locus refseq|NC_004578.1|chromosome_Pseudomonas_syringae_pv._tomato_str._DC3000_chromosome__complete_genome._length=6397126_assembly=GCF_000007805.1_(2315001..2320000)	Pseudomonas_syringae_pv._tomato_str._DC3000__complete_genome	NC_004578.1	GCF_000007805.1	2315001	2320000
Locus refseq|NZ_LR657304.1|1_Pseudomonas_aeruginosa_PAK_chromosome_1_length=6395872_assembly=GCF_902172305.2_(5070001..5075000)	1_Pseudomonas_aeruginosa_PAK_1	NZ_LR657304.1	GCF_902172305.2	5070001	5075000
Locus refseq|NC_002516.2|chromosome_Pseudomonas_aeruginosa_PAO1_chromosome__complete_genome._length=6264404_assembly=GCF_000006765.1_(4275001..4280000)	Pseudomonas_aeruginosa_PAO1__complete_genome	NC_002516.2	GCF_000006765.1	4275001	4280000
Locus refseq|NZ_CP072011.1|chromosome_Pseudomonas_corrugata_strain_3prime_chromosome__complete_genome_length=6332970_assembly=GCF_017604325.1_(415001..420000)	Pseudomonas_corrugata_strain_3prime__complete_genome	NZ_CP072011.1	GCF_017604325.1	415001	420000
Locus refseq|NZ_CP072011.1|chromosome_Pseudomonas_corrugata_strain_3prime_chromosome__complete_genome_length=6332970_assembly=GCF_017604325.1_(3815001..3820000)	Pseudomonas_corrugata_strain_3prime__complete_genome	NZ_CP072011.1	GCF_017604325.1	3815001	3820000
Locus refseq|NZ_CP102177.1|chromosome_Pseudomonas_corrugata_strain_B21_055_chromosome__complete_genome_length=6698832_assembly=GCF_026016525.1_(3485001..3490000)	Pseudomonas_corrugata_strain_B21_055__complete_genome	NZ_CP102177.1	GCF_026016525.1	3485001	3490000
Locus refseq|NZ_CP102177.1|chromosome_Pseudomonas_corrugata_strain_B21_055_chromosome__complete_genome_length=6698832_assembly=GCF_026016525.1_(4485001..4490000)	Pseudomonas_corrugata_strain_B21_055__complete_genome	NZ_CP102177.1	GCF_026016525.1	4485001	4490000
Locus refseq|NZ_CP102177.1|chromosome_Pseudomonas_corrugata_strain_B21_055_chromosome__complete_genome_length=6698832_assembly=GCF_026016525.1_(6685001..6690000)	Pseudomonas_corrugata_strain_B21_055__complete_genome	NZ_CP102177.1	GCF_026016525.1	6685001	6690000
Locus refseq|NC_012660.1|chromosome_Pseudomonas_fluorescens_SBW25_chromosome__complete_genome._length=6722539_assembly=GCF_000009225.2_(590001..595000)	Pseudomonas_fluorescens_SBW25__complete_genome	NC_012660.1	GCF_000009225.2	590001	595000
Locus refseq|NZ_CP015852.1|chromosome_Pseudomonas_sp._CRS05_R5__complete_genome._length=5991225_assembly=GCF_001654515.1_(2330001..2335000)	Pseudomonas_sp._CRS05_R5__complete_genome	NZ_CP015852.1	GCF_001654515.1	2330001	2335000
Locus refseq|NZ_CP015852.1|chromosome_Pseudomonas_sp._CRS05_R5__complete_genome._length=5991225_assembly=GCF_001654515.1_(4930001..4935000)	Pseudomonas_sp._CRS05_R5__complete_genome	NZ_CP015852.1	GCF_001654515.1	4930001	4935000
Locus refseq|NZ_CP081178.1|chromosome_Pseudomonas_mandelii_strain_KGI_MA19_chromosome__complete_genome_length=6749770_assembly=GCF_019693255.1_(1940001..1945000)	Pseudomonas_mandelii_strain_KGI_MA19__complete_genome	NZ_CP081178.1	GCF_019693255.1	1940001	1945000
Locus refseq|NZ_CP081178.1|chromosome_Pseudomonas_mandelii_strain_KGI_MA19_chromosome__complete_genome_length=6749770_assembly=GCF_019693255.1_(2540001..2545000)	Pseudomonas_mandelii_strain_KGI_MA19__complete_genome	NZ_CP081178.1	GCF_019693255.1	2540001	2545000
Locus refseq|NZ_CP044074.1|chromosome_Pseudomonas_oryzihabitans_strain_FDAARGOS_657_chromosome__complete_genome_length=4949413_assembly=GCF_008693825.1_(3520001..3525000)	Pseudomonas_oryzihabitans_strain_FDAARGOS_657__complete_genome	NZ_CP044074.1	GCF_008693825.1	3520001	3525000
Locus refseq|NZ_CP013987.1|chromosome_Pseudomonas_oryzihabitans_strain_USDA_ARS_USMARC_56511__complete_genome._length=4834356_assembly=GCF_001518815.1_(3775001..3780000)	Pseudomonas_oryzihabitans_strain_USDA_ARS_USMARC_56511__complete_genome	NZ_CP013987.1	GCF_001518815.1	3775001	3780000
Locus refseq|NZ_LS999205.1|PPRCHA0_Pseudomonas_protegens_CHA0_genome_assembly__chromosome__1_length=6868303_assembly=GCF_900560965.1_(1745001..1750000)	PPRCHA0_Pseudomonas_protegens_CHA0_genome_assembly___1	NZ_LS999205.1	GCF_900560965.1	1745001	1750000
Locus refseq|NZ_LS999205.1|PPRCHA0_Pseudomonas_protegens_CHA0_genome_assembly__chromosome__1_length=6868303_assembly=GCF_900560965.1_(2345001..2350000)	PPRCHA0_Pseudomonas_protegens_CHA0_genome_assembly___1	NZ_LS999205.1	GCF_900560965.1	2345001	2350000
Locus refseq|NZ_LS999205.1|PPRCHA0_Pseudomonas_protegens_CHA0_genome_assembly__chromosome__1_length=6868303_assembly=GCF_900560965.1_(4545001..4550000)	PPRCHA0_Pseudomonas_protegens_CHA0_genome_assembly___1	NZ_LS999205.1	GCF_900560965.1	4545001	4550000
Locus refseq|NZ_LS999205.1|PPRCHA0_Pseudomonas_protegens_CHA0_genome_assembly__chromosome__1_length=6868303_assembly=GCF_900560965.1_(5545001..5550000)	PPRCHA0_Pseudomonas_protegens_CHA0_genome_assembly___1	NZ_LS999205.1	GCF_900560965.1	5545001	5550000
Locus refseq|NZ_LS999205.1|PPRCHA0_Pseudomonas_protegens_CHA0_genome_assembly__chromosome__1_length=6868303_assembly=GCF_900560965.1_(6145001..6150000)	PPRCHA0_Pseudomonas_protegens_CHA0_genome_assembly___1	NZ_LS999205.1	GCF_900560965.1	6145001	6150000
Locus refseq|NC_010322.1|chromosome_Pseudomonas_putida_GB_1_chromosome__complete_genome._length=6078430_assembly=GCF_000019125.1_(1010001..1015000)	Pseudomonas_putida_GB_1__complete_genome	NC_010322.1	GCF_000019125.1	1010001	1015000
Locus refseq|NC_002947.4|chromosome_Pseudomonas_putida_KT2440_chromosome__complete_genome._length=6181873_assembly=GCF_000007565.2_(535001..540000)	Pseudomonas_putida_KT2440__complete_genome	NC_002947.4	GCF_000007565.2	535001	540000
Locus refseq|NC_002947.4|chromosome_Pseudomonas_putida_KT2440_chromosome__complete_genome._length=6181873_assembly=GCF_000007565.2_(2535001..2540000)	Pseudomonas_putida_KT2440__complete_genome	NC_002947.4	GCF_000007565.2	2535001	2540000
Locus refseq|NC_002947.4|chromosome_Pseudomonas_putida_KT2440_chromosome__complete_genome._length=6181873_assembly=GCF_000007565.2_(4735001..4740000)	Pseudomonas_putida_KT2440__complete_genome	NC_002947.4	GCF_000007565.2	4735001	4740000
Locus refseq|NC_004578.1|chromosome_Pseudomonas_syringae_pv._tomato_str._DC3000_chromosome__complete_genome._length=6397126_assembly=GCF_000007805.1_(3920001..3925000)	Pseudomonas_syringae_pv._tomato_str._DC3000__complete_genome	NC_004578.1	GCF_000007805.1	3920001	3925000
Locus refseq|NZ_CP072011.1|chromosome_Pseudomonas_corrugata_strain_3prime_chromosome__complete_genome_length=6332970_assembly=GCF_017604325.1_(3420001..3425000)	Pseudomonas_corrugata_strain_3prime__complete_genome	NZ_CP072011.1	GCF_017604325.1	3420001	3425000
Locus refseq|NZ_CP072011.1|chromosome_Pseudomonas_corrugata_strain_3prime_chromosome__complete_genome_length=6332970_assembly=GCF_017604325.1_(5620001..5625000)	Pseudomonas_corrugata_strain_3prime__complete_genome	NZ_CP072011.1	GCF_017604325.1	5620001	5625000
Locus refseq|NZ_CP102177.1|chromosome_Pseudomonas_corrugata_strain_B21_055_chromosome__complete_genome_length=6698832_assembly=GCF_026016525.1_(490001..495000)	Pseudomonas_corrugata_strain_B21_055__complete_genome	NZ_CP102177.1	GCF_026016525.1	490001	495000
Locus refseq|NZ_CP102177.1|chromosome_Pseudomonas_corrugata_strain_B21_055_chromosome__complete_genome_length=6698832_assembly=GCF_026016525.1_(4490001..4495000)	Pseudomonas_corrugata_strain_B21_055__complete_genome	NZ_CP102177.1	GCF_026016525.1	4490001	4495000
Locus refseq|NZ_CP102177.1|chromosome_Pseudomonas_corrugata_strain_B21_055_chromosome__complete_genome_length=6698832_assembly=GCF_026016525.1_(5290001..5295000)	Pseudomonas_corrugata_strain_B21_055__complete_genome	NZ_CP102177.1	GCF_026016525.1	5290001	5295000
Locus refseq|NC_012660.1|chromosome_Pseudomonas_fluorescens_SBW25_chromosome__complete_genome._length=6722539_assembly=GCF_000009225.2_(3195001..3200000)	Pseudomonas_fluorescens_SBW25__complete_genome	NC_012660.1	GCF_000009225.2	3195001	3200000
Locus refseq|NC_012660.1|chromosome_Pseudomonas_fluorescens_SBW25_chromosome__complete_genome._length=6722539_assembly=GCF_000009225.2_(4595001..4600000)	Pseudomonas_fluorescens_SBW25__complete_genome	NC_012660.1	GCF_000009225.2	4595001	4600000
Locus refseq|NZ_CP065202.1|chromosome_Pseudomonas_fragi_strain_A13BB_chromosome__complete_genome_length=4940458_assembly=GCF_015767515.1_(1075001..1080000)	Pseudomonas_fragi_strain_A13BB__complete_genome	NZ_CP065202.1	GCF_015767515.1	1075001	1080000
Locus refseq|NZ_CP065202.1|chromosome_Pseudomonas_fragi_strain_A13BB_chromosome__complete_genome_length=4940458_assembly=GCF_015767515.1_(4275001..4280000)	Pseudomonas_fragi_strain_A13BB__complete_genome	NZ_CP065202.1	GCF_015767515.1	4275001	4280000
Locus refseq|NZ_CP015852.1|chromosome_Pseudomonas_sp._CRS05_R5__complete_genome._length=5991225_assembly=GCF_001654515.1_(535001..540000)	Pseudomonas_sp._CRS05_R5__complete_genome	NZ_CP015852.1	GCF_001654515.1	535001	540000
Locus refseq|NZ_CP015852.1|chromosome_Pseudomonas_sp._CRS05_R5__complete_genome._length=5991225_assembly=GCF_001654515.1_(2335001..2340000)	Pseudomonas_sp._CRS05_R5__complete_genome	NZ_CP015852.1	GCF_001654515.1	2335001	2340000
Locus refseq|NZ_CP081178.1|chromosome_Pseudomonas_mandelii_strain_KGI_MA19_chromosome__complete_genome_length=6749770_assembly=GCF_019693255.1_(4745001..4750000)	Pseudomonas_mandelii_strain_KGI_MA19__complete_genome	NZ_CP081178.1	GCF_019693255.1	4745001	4750000
Locus refseq|NZ_CP081178.1|chromosome_Pseudomonas_mandelii_strain_KGI_MA19_chromosome__complete_genome_length=6749770_assembly=GCF_019693255.1_(5745001..5750000)	Pseudomonas_mandelii_strain_KGI_MA19__complete_genome	NZ_CP081178.1	GCF_019693255.1	5745001	5750000
Locus refseq|NZ_CP081178.1|chromosome_Pseudomonas_mandelii_strain_KGI_MA19_chromosome__complete_genome_length=6749770_assembly=GCF_019693255.1_(6145001..6150000)	Pseudomonas_mandelii_strain_KGI_MA19__complete_genome	NZ_CP081178.1	GCF_019693255.1	6145001	6150000
Locus refseq|NZ_CP081178.1|chromosome_Pseudomonas_mandelii_strain_KGI_MA19_chromosome__complete_genome_length=6749770_assembly=GCF_019693255.1_(6545001..6550000)	Pseudomonas_mandelii_strain_KGI_MA19__complete_genome	NZ_CP081178.1	GCF_019693255.1	6545001	6550000
Locus refseq|NZ_CP104579.1|chromosome_Pseudomonas_oleovorans_strain_GD04132_chromosome__complete_genome_length=4677167_assembly=GCF_029814875.1_(1..5000)	Pseudomonas_oleovorans_strain_GD04132__complete_genome	NZ_CP104579.1	GCF_029814875.1	1	5000
Locus refseq|NZ_CP104579.1|chromosome_Pseudomonas_oleovorans_strain_GD04132_chromosome__complete_genome_length=4677167_assembly=GCF_029814875.1_(3400001..3405000)	Pseudomonas_oleovorans_strain_GD04132__complete_genome	NZ_CP104579.1	GCF_029814875.1	3400001	3405000
Locus refseq|NZ_CP013987.1|chromosome_Pseudomonas_oryzihabitans_strain_USDA_ARS_USMARC_56511__complete_genome._length=4834356_assembly=GCF_001518815.1_(4380001..4385000)	Pseudomonas_oryzihabitans_strain_USDA_ARS_USMARC_56511__complete_genome	NZ_CP013987.1	GCF_001518815.1	4380001	4385000
Locus refseq|NZ_LS999205.1|PPRCHA0_Pseudomonas_protegens_CHA0_genome_assembly__chromosome__1_length=6868303_assembly=GCF_900560965.1_(4150001..4155000)	PPRCHA0_Pseudomonas_protegens_CHA0_genome_assembly___1	NZ_LS999205.1	GCF_900560965.1	4150001	4155000
Locus refseq|NZ_LS999205.1|PPRCHA0_Pseudomonas_protegens_CHA0_genome_assembly__chromosome__1_length=6868303_assembly=GCF_900560965.1_(4750001..4755000)	PPRCHA0_Pseudomonas_protegens_CHA0_genome_assembly___1	NZ_LS999205.1	GCF_900560965.1	4750001	4755000
Locus refseq|NZ_LS999205.1|PPRCHA0_Pseudomonas_protegens_CHA0_genome_assembly__chromosome__1_length=6868303_assembly=GCF_900560965.1_(5550001..5555000)	PPRCHA0_Pseudomonas_protegens_CHA0_genome_assembly___1	NZ_LS999205.1	GCF_900560965.1	5550001	5555000
Locus refseq|NZ_LS999205.1|PPRCHA0_Pseudomonas_protegens_CHA0_genome_assembly__chromosome__1_length=6868303_assembly=GCF_900560965.1_(6150001..6155000)	PPRCHA0_Pseudomonas_protegens_CHA0_genome_assembly___1	NZ_LS999205.1	GCF_900560965.1	6150001	6155000
Locus refseq|NC_004129.6|chromosome_Pseudomonas_protegens_Pf_5_chromosome__complete_genome._length=7074893_assembly=GCF_000012265.1_(1885001..1890000)	Pseudomonas_protegens_Pf_5__complete_genome	NC_004129.6	GCF_000012265.1	1885001	1890000
Locus refseq|NC_004129.6|chromosome_Pseudomonas_protegens_Pf_5_chromosome__complete_genome._length=7074893_assembly=GCF_000012265.1_(2885001..2890000)	Pseudomonas_protegens_Pf_5__complete_genome	NC_004129.6	GCF_000012265.1	2885001	2890000
Locus refseq|NC_004129.6|chromosome_Pseudomonas_protegens_Pf_5_chromosome__complete_genome._length=7074893_assembly=GCF_000012265.1_(6085001..6090000)	Pseudomonas_protegens_Pf_5__complete_genome	NC_004129.6	GCF_000012265.1	6085001	6090000
Locus refseq|NC_010322.1|chromosome_Pseudomonas_putida_GB_1_chromosome__complete_genome._length=6078430_assembly=GCF_000019125.1_(5215001..5220000)	Pseudomonas_putida_GB_1__complete_genome	NC_010322.1	GCF_000019125.1	5215001	5220000
Locus refseq|NC_002947.4|chromosome_Pseudomonas_putida_KT2440_chromosome__complete_genome._length=6181873_assembly=GCF_000007565.2_(540001..545000)	Pseudomonas_putida_KT2440__complete_genome	NC_002947.4	GCF_000007565.2	540001	545000
Locus refseq|NC_005773.3|chromosome_Pseudomonas_syringae_pv._phaseolicola_1448A_chromosome__complete_genome._length=5928787_assembly=GCF_000012205.1_(1960001..1965000)	Pseudomonas_syringae_pv._phaseolicola_1448A__complete_genome	NC_005773.3	GCF_000012205.1	1960001	1965000
Locus refseq|NC_009434.1|chromosome_Pseudomonas_stutzeri_A1501_chromosome__complete_genome._length=4567418_assembly=GCF_000013785.1_(2235001..2240000)	Pseudomonas_stutzeri_A1501__complete_genome	NC_009434.1	GCF_000013785.1	2235001	2240000
Locus refseq|NZ_LR657304.1|1_Pseudomonas_aeruginosa_PAK_chromosome_1_length=6395872_assembly=GCF_902172305.2_(1280001..1285000)	1_Pseudomonas_aeruginosa_PAK_1	NZ_LR657304.1	GCF_902172305.2	1280001	1285000
Locus refseq|NZ_CP072011.1|chromosome_Pseudomonas_corrugata_strain_3prime_chromosome__complete_genome_length=6332970_assembly=GCF_017604325.1_(1225001..1230000)	Pseudomonas_corrugata_strain_3prime__complete_genome	NZ_CP072011.1	GCF_017604325.1	1225001	1230000
Locus refseq|NZ_CP072011.1|chromosome_Pseudomonas_corrugata_strain_3prime_chromosome__complete_genome_length=6332970_assembly=GCF_017604325.1_(5625001..5630000)	Pseudomonas_corrugata_strain_3prime__complete_genome	NZ_CP072011.1	GCF_017604325.1	5625001	5630000
Locus refseq|NC_012660.1|chromosome_Pseudomonas_fluorescens_SBW25_chromosome__complete_genome._length=6722539_assembly=GCF_000009225.2_(1..5000)	Pseudomonas_fluorescens_SBW25__complete_genome	NC_012660.1	GCF_000009225.2	1	5000
Locus refseq|NC_012660.1|chromosome_Pseudomonas_fluorescens_SBW25_chromosome__complete_genome._length=6722539_assembly=GCF_000009225.2_(6000001..6005000)	Pseudomonas_fluorescens_SBW25__complete_genome	NC_012660.1	GCF_000009225.2	6000001	6005000
Locus refseq|NZ_CP065202.1|chromosome_Pseudomonas_fragi_strain_A13BB_chromosome__complete_genome_length=4940458_assembly=GCF_015767515.1_(2080001..2085000)	Pseudomonas_fragi_strain_A13BB__complete_genome	NZ_CP065202.1	GCF_015767515.1	2080001	2085000
Locus refseq|NZ_CP065202.1|chromosome_Pseudomonas_fragi_strain_A13BB_chromosome__complete_genome_length=4940458_assembly=GCF_015767515.1_(4280001..4285000)	Pseudomonas_fragi_strain_A13BB__complete_genome	NZ_CP065202.1	GCF_015767515.1	4280001	4285000
Locus refseq|NZ_CP065202.1|chromosome_Pseudomonas_fragi_strain_A13BB_chromosome__complete_genome_length=4940458_assembly=GCF_015767515.1_(4680001..4685000)	Pseudomonas_fragi_strain_A13BB__complete_genome	NZ_CP065202.1	GCF_015767515.1	4680001	4685000
Locus refseq|NZ_CP015852.1|chromosome_Pseudomonas_sp._CRS05_R5__complete_genome._length=5991225_assembly=GCF_001654515.1_(1740001..1745000)	Pseudomonas_sp._CRS05_R5__complete_genome	NZ_CP015852.1	GCF_001654515.1	1740001	1745000
Locus refseq|NZ_CP015852.1|chromosome_Pseudomonas_sp._CRS05_R5__complete_genome._length=5991225_assembly=GCF_001654515.1_(2540001..2545000)	Pseudomonas_sp._CRS05_R5__complete_genome	NZ_CP015852.1	GCF_001654515.1	2540001	2545000
Locus refseq|NZ_CP081178.1|chromosome_Pseudomonas_mandelii_strain_KGI_MA19_chromosome__complete_genome_length=6749770_assembly=GCF_019693255.1_(750001..755000)	Pseudomonas_mandelii_strain_KGI_MA19__complete_genome	NZ_CP081178.1	GCF_019693255.1	750001	755000
Locus refseq|NZ_CP081178.1|chromosome_Pseudomonas_mandelii_strain_KGI_MA19_chromosome__complete_genome_length=6749770_assembly=GCF_019693255.1_(1550001..1555000)	Pseudomonas_mandelii_strain_KGI_MA19__complete_genome	NZ_CP081178.1	GCF_019693255.1	1550001	1555000
Locus refseq|NZ_CP081178.1|chromosome_Pseudomonas_mandelii_strain_KGI_MA19_chromosome__complete_genome_length=6749770_assembly=GCF_019693255.1_(2550001..2555000)	Pseudomonas_mandelii_strain_KGI_MA19__complete_genome	NZ_CP081178.1	GCF_019693255.1	2550001	2555000
Locus refseq|NZ_CP081178.1|chromosome_Pseudomonas_mandelii_strain_KGI_MA19_chromosome__complete_genome_length=6749770_assembly=GCF_019693255.1_(6350001..6355000)	Pseudomonas_mandelii_strain_KGI_MA19__complete_genome	NZ_CP081178.1	GCF_019693255.1	6350001	6355000
Locus refseq|NZ_CP104579.1|chromosome_Pseudomonas_oleovorans_strain_GD04132_chromosome__complete_genome_length=4677167_assembly=GCF_029814875.1_(3005001..3010000)	Pseudomonas_oleovorans_strain_GD04132__complete_genome	NZ_CP104579.1	GCF_029814875.1	3005001	3010000
Locus refseq|NZ_LS999205.1|PPRCHA0_Pseudomonas_protegens_CHA0_genome_assembly__chromosome__1_length=6868303_assembly=GCF_900560965.1_(1355001..1360000)	PPRCHA0_Pseudomonas_protegens_CHA0_genome_assembly___1	NZ_LS999205.1	GCF_900560965.1	1355001	1360000
Locus refseq|NZ_LS999205.1|PPRCHA0_Pseudomonas_protegens_CHA0_genome_assembly__chromosome__1_length=6868303_assembly=GCF_900560965.1_(6155001..6160000)	PPRCHA0_Pseudomonas_protegens_CHA0_genome_assembly___1	NZ_LS999205.1	GCF_900560965.1	6155001	6160000
Locus refseq|NC_004129.6|chromosome_Pseudomonas_protegens_Pf_5_chromosome__complete_genome._length=7074893_assembly=GCF_000012265.1_(4290001..4295000)	Pseudomonas_protegens_Pf_5__complete_genome	NC_004129.6	GCF_000012265.1	4290001	4295000
Locus refseq|NC_004129.6|chromosome_Pseudomonas_protegens_Pf_5_chromosome__complete_genome._length=7074893_assembly=GCF_000012265.1_(4490001..4495000)	Pseudomonas_protegens_Pf_5__complete_genome	NC_004129.6	GCF_000012265.1	4490001	4495000
Locus refseq|NC_004129.6|chromosome_Pseudomonas_protegens_Pf_5_chromosome__complete_genome._length=7074893_assembly=GCF_000012265.1_(6890001..6895000)	Pseudomonas_protegens_Pf_5__complete_genome	NC_004129.6	GCF_000012265.1	6890001	6895000
Locus refseq|NC_010322.1|chromosome_Pseudomonas_putida_GB_1_chromosome__complete_genome._length=6078430_assembly=GCF_000019125.1_(1020001..1025000)	Pseudomonas_putida_GB_1__complete_genome	NC_010322.1	GCF_000019125.1	1020001	1025000
Locus refseq|NC_002947.4|chromosome_Pseudomonas_putida_KT2440_chromosome__complete_genome._length=6181873_assembly=GCF_000007565.2_(545001..550000)	Pseudomonas_putida_KT2440__complete_genome	NC_002947.4	GCF_000007565.2	545001	550000
Locus refseq|NC_005773.3|chromosome_Pseudomonas_syringae_pv._phaseolicola_1448A_chromosome__complete_genome._length=5928787_assembly=GCF_000012205.1_(1965001..1970000)	Pseudomonas_syringae_pv._phaseolicola_1448A__complete_genome	NC_005773.3	GCF_000012205.1	1965001	1970000
Locus refseq|NC_015740.1|chromosome_Pseudomonas_stutzeri_ATCC_17588_=_LMG_11199_chromosome__complete_genome._length=4547930_assembly=GCF_000219605.1_(675001..680000)	Pseudomonas_stutzeri_ATCC_17588_=_LMG_11199__complete_genome	NC_015740.1	GCF_000219605.1	675001	680000
Locus refseq|NZ_CP072011.1|chromosome_Pseudomonas_corrugata_strain_3prime_chromosome__complete_genome_length=6332970_assembly=GCF_017604325.1_(30001..35000)	Pseudomonas_corrugata_strain_3prime__complete_genome	NZ_CP072011.1	GCF_017604325.1	30001	35000
Locus refseq|NZ_CP072011.1|chromosome_Pseudomonas_corrugata_strain_3prime_chromosome__complete_genome_length=6332970_assembly=GCF_017604325.1_(630001..635000)	Pseudomonas_corrugata_strain_3prime__complete_genome	NZ_CP072011.1	GCF_017604325.1	630001	635000
Locus refseq|NZ_CP072011.1|chromosome_Pseudomonas_corrugata_strain_3prime_chromosome__complete_genome_length=6332970_assembly=GCF_017604325.1_(1030001..1035000)	Pseudomonas_corrugata_strain_3prime__complete_genome	NZ_CP072011.1	GCF_017604325.1	1030001	1035000
Locus refseq|NZ_CP072011.1|chromosome_Pseudomonas_corrugata_strain_3prime_chromosome__complete_genome_length=6332970_assembly=GCF_017604325.1_(1630001..1635000)	Pseudomonas_corrugata_strain_3prime__complete_genome	NZ_CP072011.1	GCF_017604325.1	1630001	1635000
Locus refseq|NZ_CP072011.1|chromosome_Pseudomonas_corrugata_strain_3prime_chromosome__complete_genome_length=6332970_assembly=GCF_017604325.1_(4230001..4235000)	Pseudomonas_corrugata_strain_3prime__complete_genome	NZ_CP072011.1	GCF_017604325.1	4230001	4235000
Locus refseq|NZ_CP072011.1|chromosome_Pseudomonas_corrugata_strain_3prime_chromosome__complete_genome_length=6332970_assembly=GCF_017604325.1_(5230001..5235000)	Pseudomonas_corrugata_strain_3prime__complete_genome	NZ_CP072011.1	GCF_017604325.1	5230001	5235000
Locus refseq|NZ_CP072011.1|chromosome_Pseudomonas_corrugata_strain_3prime_chromosome__complete_genome_length=6332970_assembly=GCF_017604325.1_(5630001..5635000)	Pseudomonas_corrugata_strain_3prime__complete_genome	NZ_CP072011.1	GCF_017604325.1	5630001	5635000
Locus refseq|NZ_CP102177.1|chromosome_Pseudomonas_corrugata_strain_B21_055_chromosome__complete_genome_length=6698832_assembly=GCF_026016525.1_(1900001..1905000)	Pseudomonas_corrugata_strain_B21_055__complete_genome	NZ_CP102177.1	GCF_026016525.1	1900001	1905000
Locus refseq|NC_012660.1|chromosome_Pseudomonas_fluorescens_SBW25_chromosome__complete_genome._length=6722539_assembly=GCF_000009225.2_(605001..610000)	Pseudomonas_fluorescens_SBW25__complete_genome	NC_012660.1	GCF_000009225.2	605001	610000
Locus refseq|NC_012660.1|chromosome_Pseudomonas_fluorescens_SBW25_chromosome__complete_genome._length=6722539_assembly=GCF_000009225.2_(1405001..1410000)	Pseudomonas_fluorescens_SBW25__complete_genome	NC_012660.1	GCF_000009225.2	1405001	1410000
Locus refseq|NC_012660.1|chromosome_Pseudomonas_fluorescens_SBW25_chromosome__complete_genome._length=6722539_assembly=GCF_000009225.2_(4205001..4210000)	Pseudomonas_fluorescens_SBW25__complete_genome	NC_012660.1	GCF_000009225.2	4205001	4210000
Locus refseq|NC_012660.1|chromosome_Pseudomonas_fluorescens_SBW25_chromosome__complete_genome._length=6722539_assembly=GCF_000009225.2_(5005001..5010000)	Pseudomonas_fluorescens_SBW25__complete_genome	NC_012660.1	GCF_000009225.2	5005001	5010000
Locus refseq|NZ_CP065202.1|chromosome_Pseudomonas_fragi_strain_A13BB_chromosome__complete_genome_length=4940458_assembly=GCF_015767515.1_(4285001..4290000)	Pseudomonas_fragi_strain_A13BB__complete_genome	NZ_CP065202.1	GCF_015767515.1	4285001	4290000
Locus refseq|NZ_CP015852.1|chromosome_Pseudomonas_sp._CRS05_R5__complete_genome._length=5991225_assembly=GCF_001654515.1_(2345001..2350000)	Pseudomonas_sp._CRS05_R5__complete_genome	NZ_CP015852.1	GCF_001654515.1	2345001	2350000
Locus refseq|NZ_CP015852.1|chromosome_Pseudomonas_sp._CRS05_R5__complete_genome._length=5991225_assembly=GCF_001654515.1_(3945001..3950000)	Pseudomonas_sp._CRS05_R5__complete_genome	NZ_CP015852.1	GCF_001654515.1	3945001	3950000
Locus refseq|NZ_CP015852.1|chromosome_Pseudomonas_sp._CRS05_R5__complete_genome._length=5991225_assembly=GCF_001654515.1_(4345001..4350000)	Pseudomonas_sp._CRS05_R5__complete_genome	NZ_CP015852.1	GCF_001654515.1	4345001	4350000
Locus refseq|NZ_CP015852.1|chromosome_Pseudomonas_sp._CRS05_R5__complete_genome._length=5991225_assembly=GCF_001654515.1_(5345001..5350000)	Pseudomonas_sp._CRS05_R5__complete_genome	NZ_CP015852.1	GCF_001654515.1	5345001	5350000
Locus refseq|NZ_CP081178.1|chromosome_Pseudomonas_mandelii_strain_KGI_MA19_chromosome__complete_genome_length=6749770_assembly=GCF_019693255.1_(1155001..1160000)	Pseudomonas_mandelii_strain_KGI_MA19__complete_genome	NZ_CP081178.1	GCF_019693255.1	1155001	1160000
Locus refseq|NZ_CP013987.1|chromosome_Pseudomonas_oryzihabitans_strain_USDA_ARS_USMARC_56511__complete_genome._length=4834356_assembly=GCF_001518815.1_(4390001..4395000)	Pseudomonas_oryzihabitans_strain_USDA_ARS_USMARC_56511__complete_genome	NZ_CP013987.1	GCF_001518815.1	4390001	4395000
Locus refseq|NZ_LS999205.1|PPRCHA0_Pseudomonas_protegens_CHA0_genome_assembly__chromosome__1_length=6868303_assembly=GCF_900560965.1_(1360001..1365000)	PPRCHA0_Pseudomonas_protegens_CHA0_genome_assembly___1	NZ_LS999205.1	GCF_900560965.1	1360001	1365000
Locus refseq|NZ_LS999205.1|PPRCHA0_Pseudomonas_protegens_CHA0_genome_assembly__chromosome__1_length=6868303_assembly=GCF_900560965.1_(4960001..4965000)	PPRCHA0_Pseudomonas_protegens_CHA0_genome_assembly___1	NZ_LS999205.1	GCF_900560965.1	4960001	4965000
Locus refseq|NZ_LS999205.1|PPRCHA0_Pseudomonas_protegens_CHA0_genome_assembly__chromosome__1_length=6868303_assembly=GCF_900560965.1_(5560001..5565000)	PPRCHA0_Pseudomonas_protegens_CHA0_genome_assembly___1	NZ_LS999205.1	GCF_900560965.1	5560001	5565000
Locus refseq|NZ_LS999205.1|PPRCHA0_Pseudomonas_protegens_CHA0_genome_assembly__chromosome__1_length=6868303_assembly=GCF_900560965.1_(6160001..6165000)	PPRCHA0_Pseudomonas_protegens_CHA0_genome_assembly___1	NZ_LS999205.1	GCF_900560965.1	6160001	6165000
Locus refseq|NC_004129.6|chromosome_Pseudomonas_protegens_Pf_5_chromosome__complete_genome._length=7074893_assembly=GCF_000012265.1_(5495001..5500000)	Pseudomonas_protegens_Pf_5__complete_genome	NC_004129.6	GCF_000012265.1	5495001	5500000
Locus refseq|NC_010322.1|chromosome_Pseudomonas_putida_GB_1_chromosome__complete_genome._length=6078430_assembly=GCF_000019125.1_(825001..830000)	Pseudomonas_putida_GB_1__complete_genome	NC_010322.1	GCF_000019125.1	825001	830000
Locus refseq|NC_010322.1|chromosome_Pseudomonas_putida_GB_1_chromosome__complete_genome._length=6078430_assembly=GCF_000019125.1_(1025001..1030000)	Pseudomonas_putida_GB_1__complete_genome	NC_010322.1	GCF_000019125.1	1025001	1030000
Locus refseq|NC_010322.1|chromosome_Pseudomonas_putida_GB_1_chromosome__complete_genome._length=6078430_assembly=GCF_000019125.1_(5425001..5430000)	Pseudomonas_putida_GB_1__complete_genome	NC_010322.1	GCF_000019125.1	5425001	5430000
Locus refseq|NC_002947.4|chromosome_Pseudomonas_putida_KT2440_chromosome__complete_genome._length=6181873_assembly=GCF_000007565.2_(550001..555000)	Pseudomonas_putida_KT2440__complete_genome	NC_002947.4	GCF_000007565.2	550001	555000
Locus refseq|NC_002947.4|chromosome_Pseudomonas_putida_KT2440_chromosome__complete_genome._length=6181873_assembly=GCF_000007565.2_(950001..955000)	Pseudomonas_putida_KT2440__complete_genome	NC_002947.4	GCF_000007565.2	950001	955000
Locus refseq|NC_002947.4|chromosome_Pseudomonas_putida_KT2440_chromosome__complete_genome._length=6181873_assembly=GCF_000007565.2_(2550001..2555000)	Pseudomonas_putida_KT2440__complete_genome	NC_002947.4	GCF_000007565.2	2550001	2555000
Locus refseq|NC_005773.3|chromosome_Pseudomonas_syringae_pv._phaseolicola_1448A_chromosome__complete_genome._length=5928787_assembly=GCF_000012205.1_(1970001..1975000)	Pseudomonas_syringae_pv._phaseolicola_1448A__complete_genome	NC_005773.3	GCF_000012205.1	1970001	1975000
Locus refseq|NC_005773.3|chromosome_Pseudomonas_syringae_pv._phaseolicola_1448A_chromosome__complete_genome._length=5928787_assembly=GCF_000012205.1_(4370001..4375000)	Pseudomonas_syringae_pv._phaseolicola_1448A__complete_genome	NC_005773.3	GCF_000012205.1	4370001	4375000
Locus refseq|NC_004578.1|chromosome_Pseudomonas_syringae_pv._tomato_str._DC3000_chromosome__complete_genome._length=6397126_assembly=GCF_000007805.1_(4335001..4340000)	Pseudomonas_syringae_pv._tomato_str._DC3000__complete_genome	NC_004578.1	GCF_000007805.1	4335001	4340000
Locus refseq|NZ_CP072011.1|chromosome_Pseudomonas_corrugata_strain_3prime_chromosome__complete_genome_length=6332970_assembly=GCF_017604325.1_(235001..240000)	Pseudomonas_corrugata_strain_3prime__complete_genome	NZ_CP072011.1	GCF_017604325.1	235001	240000
Locus refseq|NZ_CP072011.1|chromosome_Pseudomonas_corrugata_strain_3prime_chromosome__complete_genome_length=6332970_assembly=GCF_017604325.1_(1235001..1240000)	Pseudomonas_corrugata_strain_3prime__complete_genome	NZ_CP072011.1	GCF_017604325.1	1235001	1240000
Locus refseq|NZ_CP072011.1|chromosome_Pseudomonas_corrugata_strain_3prime_chromosome__complete_genome_length=6332970_assembly=GCF_017604325.1_(5235001..5240000)	Pseudomonas_corrugata_strain_3prime__complete_genome	NZ_CP072011.1	GCF_017604325.1	5235001	5240000
Locus refseq|NZ_CP072011.1|chromosome_Pseudomonas_corrugata_strain_3prime_chromosome__complete_genome_length=6332970_assembly=GCF_017604325.1_(5635001..5640000)	Pseudomonas_corrugata_strain_3prime__complete_genome	NZ_CP072011.1	GCF_017604325.1	5635001	5640000
Locus refseq|NZ_CP102177.1|chromosome_Pseudomonas_corrugata_strain_B21_055_chromosome__complete_genome_length=6698832_assembly=GCF_026016525.1_(5705001..5710000)	Pseudomonas_corrugata_strain_B21_055__complete_genome	NZ_CP102177.1	GCF_026016525.1	5705001	5710000
Locus refseq|NC_012660.1|chromosome_Pseudomonas_fluorescens_SBW25_chromosome__complete_genome._length=6722539_assembly=GCF_000009225.2_(10001..15000)	Pseudomonas_fluorescens_SBW25__complete_genome	NC_012660.1	GCF_000009225.2	10001	15000
Locus refseq|NC_012660.1|chromosome_Pseudomonas_fluorescens_SBW25_chromosome__complete_genome._length=6722539_assembly=GCF_000009225.2_(5410001..5415000)	Pseudomonas_fluorescens_SBW25__complete_genome	NC_012660.1	GCF_000009225.2	5410001	5415000
Locus refseq|NZ_CP065202.1|chromosome_Pseudomonas_fragi_strain_A13BB_chromosome__complete_genome_length=4940458_assembly=GCF_015767515.1_(1690001..1695000)	Pseudomonas_fragi_strain_A13BB__complete_genome	NZ_CP065202.1	GCF_015767515.1	1690001	1695000
Locus refseq|NZ_CP065202.1|chromosome_Pseudomonas_fragi_strain_A13BB_chromosome__complete_genome_length=4940458_assembly=GCF_015767515.1_(3690001..3695000)	Pseudomonas_fragi_strain_A13BB__complete_genome	NZ_CP065202.1	GCF_015767515.1	3690001	3695000
Locus refseq|NZ_CP015852.1|chromosome_Pseudomonas_sp._CRS05_R5__complete_genome._length=5991225_assembly=GCF_001654515.1_(950001..955000)	Pseudomonas_sp._CRS05_R5__complete_genome	NZ_CP015852.1	GCF_001654515.1	950001	955000
Locus refseq|NZ_CP015852.1|chromosome_Pseudomonas_sp._CRS05_R5__complete_genome._length=5991225_assembly=GCF_001654515.1_(1750001..1755000)	Pseudomonas_sp._CRS05_R5__complete_genome	NZ_CP015852.1	GCF_001654515.1	1750001	1755000
Locus refseq|NZ_CP015852.1|chromosome_Pseudomonas_sp._CRS05_R5__complete_genome._length=5991225_assembly=GCF_001654515.1_(4550001..4555000)	Pseudomonas_sp._CRS05_R5__complete_genome	NZ_CP015852.1	GCF_001654515.1	4550001	4555000
Locus refseq|NZ_CP015852.1|chromosome_Pseudomonas_sp._CRS05_R5__complete_genome._length=5991225_assembly=GCF_001654515.1_(5350001..5355000)	Pseudomonas_sp._CRS05_R5__complete_genome	NZ_CP015852.1	GCF_001654515.1	5350001	5355000
Locus refseq|NZ_CP081178.1|chromosome_Pseudomonas_mandelii_strain_KGI_MA19_chromosome__complete_genome_length=6749770_assembly=GCF_019693255.1_(5760001..5765000)	Pseudomonas_mandelii_strain_KGI_MA19__complete_genome	NZ_CP081178.1	GCF_019693255.1	5760001	5765000
Locus refseq|NZ_CP013987.1|chromosome_Pseudomonas_oryzihabitans_strain_USDA_ARS_USMARC_56511__complete_genome._length=4834356_assembly=GCF_001518815.1_(4395001..4400000)	Pseudomonas_oryzihabitans_strain_USDA_ARS_USMARC_56511__complete_genome	NZ_CP013987.1	GCF_001518815.1	4395001	4400000
Locus refseq|NZ_LS999205.1|PPRCHA0_Pseudomonas_protegens_CHA0_genome_assembly__chromosome__1_length=6868303_assembly=GCF_900560965.1_(2365001..2370000)	PPRCHA0_Pseudomonas_protegens_CHA0_genome_assembly___1	NZ_LS999205.1	GCF_900560965.1	2365001	2370000
Locus refseq|NZ_LS999205.1|PPRCHA0_Pseudomonas_protegens_CHA0_genome_assembly__chromosome__1_length=6868303_assembly=GCF_900560965.1_(5165001..5170000)	PPRCHA0_Pseudomonas_protegens_CHA0_genome_assembly___1	NZ_LS999205.1	GCF_900560965.1	5165001	5170000
Locus refseq|NZ_LS999205.1|PPRCHA0_Pseudomonas_protegens_CHA0_genome_assembly__chromosome__1_length=6868303_assembly=GCF_900560965.1_(6165001..6170000)	PPRCHA0_Pseudomonas_protegens_CHA0_genome_assembly___1	NZ_LS999205.1	GCF_900560965.1	6165001	6170000
Locus refseq|NC_004129.6|chromosome_Pseudomonas_protegens_Pf_5_chromosome__complete_genome._length=7074893_assembly=GCF_000012265.1_(4500001..4505000)	Pseudomonas_protegens_Pf_5__complete_genome	NC_004129.6	GCF_000012265.1	4500001	4505000
Locus refseq|NC_002947.4|chromosome_Pseudomonas_putida_KT2440_chromosome__complete_genome._length=6181873_assembly=GCF_000007565.2_(555001..560000)	Pseudomonas_putida_KT2440__complete_genome	NC_002947.4	GCF_000007565.2	555001	560000
Locus refseq|NC_002947.4|chromosome_Pseudomonas_putida_KT2440_chromosome__complete_genome._length=6181873_assembly=GCF_000007565.2_(2155001..2160000)	Pseudomonas_putida_KT2440__complete_genome	NC_002947.4	GCF_000007565.2	2155001	2160000
Locus refseq|NC_005773.3|chromosome_Pseudomonas_syringae_pv._phaseolicola_1448A_chromosome__complete_genome._length=5928787_assembly=GCF_000012205.1_(4375001..4380000)	Pseudomonas_syringae_pv._phaseolicola_1448A__complete_genome	NC_005773.3	GCF_000012205.1	4375001	4380000
Locus refseq|NC_005773.3|chromosome_Pseudomonas_syringae_pv._phaseolicola_1448A_chromosome__complete_genome._length=5928787_assembly=GCF_000012205.1_(4775001..4780000)	Pseudomonas_syringae_pv._phaseolicola_1448A__complete_genome	NC_005773.3	GCF_000012205.1	4775001	4780000
Locus refseq|NC_015740.1|chromosome_Pseudomonas_stutzeri_ATCC_17588_=_LMG_11199_chromosome__complete_genome._length=4547930_assembly=GCF_000219605.1_(3285001..3290000)	Pseudomonas_stutzeri_ATCC_17588_=_LMG_11199__complete_genome	NC_015740.1	GCF_000219605.1	3285001	3290000
Locus refseq|NC_002516.2|chromosome_Pseudomonas_aeruginosa_PAO1_chromosome__complete_genome._length=6264404_assembly=GCF_000006765.1_(3100001..3105000)	Pseudomonas_aeruginosa_PAO1__complete_genome	NC_002516.2	GCF_000006765.1	3100001	3105000
Locus refseq|NZ_CP072011.1|chromosome_Pseudomonas_corrugata_strain_3prime_chromosome__complete_genome_length=6332970_assembly=GCF_017604325.1_(640001..645000)	Pseudomonas_corrugata_strain_3prime__complete_genome	NZ_CP072011.1	GCF_017604325.1	640001	645000
Locus refseq|NZ_CP072011.1|chromosome_Pseudomonas_corrugata_strain_3prime_chromosome__complete_genome_length=6332970_assembly=GCF_017604325.1_(5640001..5645000)	Pseudomonas_corrugata_strain_3prime__complete_genome	NZ_CP072011.1	GCF_017604325.1	5640001	5645000
Locus refseq|NZ_CP102177.1|chromosome_Pseudomonas_corrugata_strain_B21_055_chromosome__complete_genome_length=6698832_assembly=GCF_026016525.1_(4910001..4915000)	Pseudomonas_corrugata_strain_B21_055__complete_genome	NZ_CP102177.1	GCF_026016525.1	4910001	4915000
Locus refseq|NC_012660.1|chromosome_Pseudomonas_fluorescens_SBW25_chromosome__complete_genome._length=6722539_assembly=GCF_000009225.2_(1415001..1420000)	Pseudomonas_fluorescens_SBW25__complete_genome	NC_012660.1	GCF_000009225.2	1415001	1420000
Locus refseq|NC_012660.1|chromosome_Pseudomonas_fluorescens_SBW25_chromosome__complete_genome._length=6722539_assembly=GCF_000009225.2_(4215001..4220000)	Pseudomonas_fluorescens_SBW25__complete_genome	NC_012660.1	GCF_000009225.2	4215001	4220000
Locus refseq|NZ_CP065202.1|chromosome_Pseudomonas_fragi_strain_A13BB_chromosome__complete_genome_length=4940458_assembly=GCF_015767515.1_(1095001..1100000)	Pseudomonas_fragi_strain_A13BB__complete_genome	NZ_CP065202.1	GCF_015767515.1	1095001	1100000
Locus refseq|NZ_CP065202.1|chromosome_Pseudomonas_fragi_strain_A13BB_chromosome__complete_genome_length=4940458_assembly=GCF_015767515.1_(2095001..2100000)	Pseudomonas_fragi_strain_A13BB__complete_genome	NZ_CP065202.1	GCF_015767515.1	2095001	2100000
Locus refseq|NZ_CP065202.1|chromosome_Pseudomonas_fragi_strain_A13BB_chromosome__complete_genome_length=4940458_assembly=GCF_015767515.1_(4295001..4300000)	Pseudomonas_fragi_strain_A13BB__complete_genome	NZ_CP065202.1	GCF_015767515.1	4295001	4300000
Locus refseq|NZ_CP015852.1|chromosome_Pseudomonas_sp._CRS05_R5__complete_genome._length=5991225_assembly=GCF_001654515.1_(4555001..4560000)	Pseudomonas_sp._CRS05_R5__complete_genome	NZ_CP015852.1	GCF_001654515.1	4555001	4560000
Locus refseq|NZ_CP104579.1|chromosome_Pseudomonas_oleovorans_strain_GD04132_chromosome__complete_genome_length=4677167_assembly=GCF_029814875.1_(2220001..2225000)	Pseudomonas_oleovorans_strain_GD04132__complete_genome	NZ_CP104579.1	GCF_029814875.1	2220001	2225000
Locus refseq|NZ_CP013987.1|chromosome_Pseudomonas_oryzihabitans_strain_USDA_ARS_USMARC_56511__complete_genome._length=4834356_assembly=GCF_001518815.1_(3600001..3605000)	Pseudomonas_oryzihabitans_strain_USDA_ARS_USMARC_56511__complete_genome	NZ_CP013987.1	GCF_001518815.1	3600001	3605000
Locus refseq|NZ_CP013987.1|chromosome_Pseudomonas_oryzihabitans_strain_USDA_ARS_USMARC_56511__complete_genome._length=4834356_assembly=GCF_001518815.1_(4400001..4405000)	Pseudomonas_oryzihabitans_strain_USDA_ARS_USMARC_56511__complete_genome	NZ_CP013987.1	GCF_001518815.1	4400001	4405000
Locus refseq|NZ_LS999205.1|PPRCHA0_Pseudomonas_protegens_CHA0_genome_assembly__chromosome__1_length=6868303_assembly=GCF_900560965.1_(970001..975000)	PPRCHA0_Pseudomonas_protegens_CHA0_genome_assembly___1	NZ_LS999205.1	GCF_900560965.1	970001	975000
Locus refseq|NZ_LS999205.1|PPRCHA0_Pseudomonas_protegens_CHA0_genome_assembly__chromosome__1_length=6868303_assembly=GCF_900560965.1_(1170001..1175000)	PPRCHA0_Pseudomonas_protegens_CHA0_genome_assembly___1	NZ_LS999205.1	GCF_900560965.1	1170001	1175000
Locus refseq|NZ_LS999205.1|PPRCHA0_Pseudomonas_protegens_CHA0_genome_assembly__chromosome__1_length=6868303_assembly=GCF_900560965.1_(6170001..6175000)	PPRCHA0_Pseudomonas_protegens_CHA0_genome_assembly___1	NZ_LS999205.1	GCF_900560965.1	6170001	6175000
Locus refseq|NC_004129.6|chromosome_Pseudomonas_protegens_Pf_5_chromosome__complete_genome._length=7074893_assembly=GCF_000012265.1_(1505001..1510000)	Pseudomonas_protegens_Pf_5__complete_genome	NC_004129.6	GCF_000012265.1	1505001	1510000
Locus refseq|NC_004129.6|chromosome_Pseudomonas_protegens_Pf_5_chromosome__complete_genome._length=7074893_assembly=GCF_000012265.1_(2105001..2110000)	Pseudomonas_protegens_Pf_5__complete_genome	NC_004129.6	GCF_000012265.1	2105001	2110000
Locus refseq|NC_004129.6|chromosome_Pseudomonas_protegens_Pf_5_chromosome__complete_genome._length=7074893_assembly=GCF_000012265.1_(4505001..4510000)	Pseudomonas_protegens_Pf_5__complete_genome	NC_004129.6	GCF_000012265.1	4505001	4510000
Locus refseq|NC_004129.6|chromosome_Pseudomonas_protegens_Pf_5_chromosome__complete_genome._length=7074893_assembly=GCF_000012265.1_(5705001..5710000)	Pseudomonas_protegens_Pf_5__complete_genome	NC_004129.6	GCF_000012265.1	5705001	5710000
Locus refseq|NC_002947.4|chromosome_Pseudomonas_putida_KT2440_chromosome__complete_genome._length=6181873_assembly=GCF_000007565.2_(560001..565000)	Pseudomonas_putida_KT2440__complete_genome	NC_002947.4	GCF_000007565.2	560001	565000
Locus refseq|NC_002947.4|chromosome_Pseudomonas_putida_KT2440_chromosome__complete_genome._length=6181873_assembly=GCF_000007565.2_(5360001..5365000)	Pseudomonas_putida_KT2440__complete_genome	NC_002947.4	GCF_000007565.2	5360001	5365000
Locus refseq|NC_002947.4|chromosome_Pseudomonas_putida_KT2440_chromosome__complete_genome._length=6181873_assembly=GCF_000007565.2_(5560001..5565000)	Pseudomonas_putida_KT2440__complete_genome	NC_002947.4	GCF_000007565.2	5560001	5565000
Locus refseq|NC_002947.4|chromosome_Pseudomonas_putida_KT2440_chromosome__complete_genome._length=6181873_assembly=GCF_000007565.2_(5960001..5965000)	Pseudomonas_putida_KT2440__complete_genome	NC_002947.4	GCF_000007565.2	5960001	5965000
Locus refseq|NC_005773.3|chromosome_Pseudomonas_syringae_pv._phaseolicola_1448A_chromosome__complete_genome._length=5928787_assembly=GCF_000012205.1_(4380001..4385000)	Pseudomonas_syringae_pv._phaseolicola_1448A__complete_genome	NC_005773.3	GCF_000012205.1	4380001	4385000
Locus refseq|NC_005773.3|chromosome_Pseudomonas_syringae_pv._phaseolicola_1448A_chromosome__complete_genome._length=5928787_assembly=GCF_000012205.1_(4780001..4785000)	Pseudomonas_syringae_pv._phaseolicola_1448A__complete_genome	NC_005773.3	GCF_000012205.1	4780001	4785000
Locus refseq|NC_002516.2|chromosome_Pseudomonas_aeruginosa_PAO1_chromosome__complete_genome._length=6264404_assembly=GCF_000006765.1_(5105001..5110000)	Pseudomonas_aeruginosa_PAO1__complete_genome	NC_002516.2	GCF_000006765.1	5105001	5110000
Locus refseq|NZ_CP072011.1|chromosome_Pseudomonas_corrugata_strain_3prime_chromosome__complete_genome_length=6332970_assembly=GCF_017604325.1_(645001..650000)	Pseudomonas_corrugata_strain_3prime__complete_genome	NZ_CP072011.1	GCF_017604325.1	645001	650000
Locus refseq|NZ_CP072011.1|chromosome_Pseudomonas_corrugata_strain_3prime_chromosome__complete_genome_length=6332970_assembly=GCF_017604325.1_(5645001..5650000)	Pseudomonas_corrugata_strain_3prime__complete_genome	NZ_CP072011.1	GCF_017604325.1	5645001	5650000
Locus refseq|NZ_CP102177.1|chromosome_Pseudomonas_corrugata_strain_B21_055_chromosome__complete_genome_length=6698832_assembly=GCF_026016525.1_(1515001..1520000)	Pseudomonas_corrugata_strain_B21_055__complete_genome	NZ_CP102177.1	GCF_026016525.1	1515001	1520000
Locus refseq|NZ_CP102177.1|chromosome_Pseudomonas_corrugata_strain_B21_055_chromosome__complete_genome_length=6698832_assembly=GCF_026016525.1_(1915001..1920000)	Pseudomonas_corrugata_strain_B21_055__complete_genome	NZ_CP102177.1	GCF_026016525.1	1915001	1920000
Locus refseq|NZ_CP102177.1|chromosome_Pseudomonas_corrugata_strain_B21_055_chromosome__complete_genome_length=6698832_assembly=GCF_026016525.1_(4915001..4920000)	Pseudomonas_corrugata_strain_B21_055__complete_genome	NZ_CP102177.1	GCF_026016525.1	4915001	4920000
Locus refseq|NZ_CP102177.1|chromosome_Pseudomonas_corrugata_strain_B21_055_chromosome__complete_genome_length=6698832_assembly=GCF_026016525.1_(5515001..5520000)	Pseudomonas_corrugata_strain_B21_055__complete_genome	NZ_CP102177.1	GCF_026016525.1	5515001	5520000
Locus refseq|NC_012660.1|chromosome_Pseudomonas_fluorescens_SBW25_chromosome__complete_genome._length=6722539_assembly=GCF_000009225.2_(1420001..1425000)	Pseudomonas_fluorescens_SBW25__complete_genome	NC_012660.1	GCF_000009225.2	1420001	1425000
Locus refseq|NC_012660.1|chromosome_Pseudomonas_fluorescens_SBW25_chromosome__complete_genome._length=6722539_assembly=GCF_000009225.2_(1620001..1625000)	Pseudomonas_fluorescens_SBW25__complete_genome	NC_012660.1	GCF_000009225.2	1620001	1625000
Locus refseq|NC_012660.1|chromosome_Pseudomonas_fluorescens_SBW25_chromosome__complete_genome._length=6722539_assembly=GCF_000009225.2_(4220001..4225000)	Pseudomonas_fluorescens_SBW25__complete_genome	NC_012660.1	GCF_000009225.2	4220001	4225000
Locus refseq|NC_012660.1|chromosome_Pseudomonas_fluorescens_SBW25_chromosome__complete_genome._length=6722539_assembly=GCF_000009225.2_(5220001..5225000)	Pseudomonas_fluorescens_SBW25__complete_genome	NC_012660.1	GCF_000009225.2	5220001	5225000
Locus refseq|NZ_CP065202.1|chromosome_Pseudomonas_fragi_strain_A13BB_chromosome__complete_genome_length=4940458_assembly=GCF_015767515.1_(300001..305000)	Pseudomonas_fragi_strain_A13BB__complete_genome	NZ_CP065202.1	GCF_015767515.1	300001	305000
Locus refseq|NZ_CP065202.1|chromosome_Pseudomonas_fragi_strain_A13BB_chromosome__complete_genome_length=4940458_assembly=GCF_015767515.1_(500001..505000)	Pseudomonas_fragi_strain_A13BB__complete_genome	NZ_CP065202.1	GCF_015767515.1	500001	505000
Locus refseq|NZ_CP065202.1|chromosome_Pseudomonas_fragi_strain_A13BB_chromosome__complete_genome_length=4940458_assembly=GCF_015767515.1_(1100001..1105000)	Pseudomonas_fragi_strain_A13BB__complete_genome	NZ_CP065202.1	GCF_015767515.1	1100001	1105000
Locus refseq|NZ_CP015852.1|chromosome_Pseudomonas_sp._CRS05_R5__complete_genome._length=5991225_assembly=GCF_001654515.1_(4960001..4965000)	Pseudomonas_sp._CRS05_R5__complete_genome	NZ_CP015852.1	GCF_001654515.1	4960001	4965000
Locus refseq|NZ_CP015852.1|chromosome_Pseudomonas_sp._CRS05_R5__complete_genome._length=5991225_assembly=GCF_001654515.1_(5360001..5365000)	Pseudomonas_sp._CRS05_R5__complete_genome	NZ_CP015852.1	GCF_001654515.1	5360001	5365000
Locus refseq|NZ_CP081178.1|chromosome_Pseudomonas_mandelii_strain_KGI_MA19_chromosome__complete_genome_length=6749770_assembly=GCF_019693255.1_(1570001..1575000)	Pseudomonas_mandelii_strain_KGI_MA19__complete_genome	NZ_CP081178.1	GCF_019693255.1	1570001	1575000
Locus refseq|NZ_CP081178.1|chromosome_Pseudomonas_mandelii_strain_KGI_MA19_chromosome__complete_genome_length=6749770_assembly=GCF_019693255.1_(2570001..2575000)	Pseudomonas_mandelii_strain_KGI_MA19__complete_genome	NZ_CP081178.1	GCF_019693255.1	2570001	2575000
Locus refseq|NZ_CP081178.1|chromosome_Pseudomonas_mandelii_strain_KGI_MA19_chromosome__complete_genome_length=6749770_assembly=GCF_019693255.1_(5970001..5975000)	Pseudomonas_mandelii_strain_KGI_MA19__complete_genome	NZ_CP081178.1	GCF_019693255.1	5970001	5975000
Locus refseq|NZ_CP104579.1|chromosome_Pseudomonas_oleovorans_strain_GD04132_chromosome__complete_genome_length=4677167_assembly=GCF_029814875.1_(2025001..2030000)	Pseudomonas_oleovorans_strain_GD04132__complete_genome	NZ_CP104579.1	GCF_029814875.1	2025001	2030000
Locus refseq|NZ_CP104579.1|chromosome_Pseudomonas_oleovorans_strain_GD04132_chromosome__complete_genome_length=4677167_assembly=GCF_029814875.1_(2225001..2230000)	Pseudomonas_oleovorans_strain_GD04132__complete_genome	NZ_CP104579.1	GCF_029814875.1	2225001	2230000
Locus refseq|NZ_CP104579.1|chromosome_Pseudomonas_oleovorans_strain_GD04132_chromosome__complete_genome_length=4677167_assembly=GCF_029814875.1_(3625001..3630000)	Pseudomonas_oleovorans_strain_GD04132__complete_genome	NZ_CP104579.1	GCF_029814875.1	3625001	3630000
Locus refseq|NZ_CP013987.1|chromosome_Pseudomonas_oryzihabitans_strain_USDA_ARS_USMARC_56511__complete_genome._length=4834356_assembly=GCF_001518815.1_(4405001..4410000)	Pseudomonas_oryzihabitans_strain_USDA_ARS_USMARC_56511__complete_genome	NZ_CP013987.1	GCF_001518815.1	4405001	4410000
Locus refseq|NZ_LS999205.1|PPRCHA0_Pseudomonas_protegens_CHA0_genome_assembly__chromosome__1_length=6868303_assembly=GCF_900560965.1_(775001..780000)	PPRCHA0_Pseudomonas_protegens_CHA0_genome_assembly___1	NZ_LS999205.1	GCF_900560965.1	775001	780000
Locus refseq|NZ_LS999205.1|PPRCHA0_Pseudomonas_protegens_CHA0_genome_assembly__chromosome__1_length=6868303_assembly=GCF_900560965.1_(975001..980000)	PPRCHA0_Pseudomonas_protegens_CHA0_genome_assembly___1	NZ_LS999205.1	GCF_900560965.1	975001	980000
Locus refseq|NZ_LS999205.1|PPRCHA0_Pseudomonas_protegens_CHA0_genome_assembly__chromosome__1_length=6868303_assembly=GCF_900560965.1_(1375001..1380000)	PPRCHA0_Pseudomonas_protegens_CHA0_genome_assembly___1	NZ_LS999205.1	GCF_900560965.1	1375001	1380000
Locus refseq|NZ_LS999205.1|PPRCHA0_Pseudomonas_protegens_CHA0_genome_assembly__chromosome__1_length=6868303_assembly=GCF_900560965.1_(2375001..2380000)	PPRCHA0_Pseudomonas_protegens_CHA0_genome_assembly___1	NZ_LS999205.1	GCF_900560965.1	2375001	2380000
Locus refseq|NZ_LS999205.1|PPRCHA0_Pseudomonas_protegens_CHA0_genome_assembly__chromosome__1_length=6868303_assembly=GCF_900560965.1_(6175001..6180000)	PPRCHA0_Pseudomonas_protegens_CHA0_genome_assembly___1	NZ_LS999205.1	GCF_900560965.1	6175001	6180000
Locus refseq|NZ_LS999205.1|PPRCHA0_Pseudomonas_protegens_CHA0_genome_assembly__chromosome__1_length=6868303_assembly=GCF_900560965.1_(6575001..6580000)	PPRCHA0_Pseudomonas_protegens_CHA0_genome_assembly___1	NZ_LS999205.1	GCF_900560965.1	6575001	6580000
Locus refseq|NC_004129.6|chromosome_Pseudomonas_protegens_Pf_5_chromosome__complete_genome._length=7074893_assembly=GCF_000012265.1_(3510001..3515000)	Pseudomonas_protegens_Pf_5__complete_genome	NC_004129.6	GCF_000012265.1	3510001	3515000
Locus refseq|NC_004129.6|chromosome_Pseudomonas_protegens_Pf_5_chromosome__complete_genome._length=7074893_assembly=GCF_000012265.1_(4510001..4515000)	Pseudomonas_protegens_Pf_5__complete_genome	NC_004129.6	GCF_000012265.1	4510001	4515000
Locus refseq|NC_004129.6|chromosome_Pseudomonas_protegens_Pf_5_chromosome__complete_genome._length=7074893_assembly=GCF_000012265.1_(5710001..5715000)	Pseudomonas_protegens_Pf_5__complete_genome	NC_004129.6	GCF_000012265.1	5710001	5715000
Locus refseq|NC_004129.6|chromosome_Pseudomonas_protegens_Pf_5_chromosome__complete_genome._length=7074893_assembly=GCF_000012265.1_(5910001..5915000)	Pseudomonas_protegens_Pf_5__complete_genome	NC_004129.6	GCF_000012265.1	5910001	5915000
Locus refseq|NC_010322.1|chromosome_Pseudomonas_putida_GB_1_chromosome__complete_genome._length=6078430_assembly=GCF_000019125.1_(4240001..4245000)	Pseudomonas_putida_GB_1__complete_genome	NC_010322.1	GCF_000019125.1	4240001	4245000
Locus refseq|NC_005773.3|chromosome_Pseudomonas_syringae_pv._phaseolicola_1448A_chromosome__complete_genome._length=5928787_assembly=GCF_000012205.1_(1185001..1190000)	Pseudomonas_syringae_pv._phaseolicola_1448A__complete_genome	NC_005773.3	GCF_000012205.1	1185001	1190000
Locus refseq|NC_005773.3|chromosome_Pseudomonas_syringae_pv._phaseolicola_1448A_chromosome__complete_genome._length=5928787_assembly=GCF_000012205.1_(4385001..4390000)	Pseudomonas_syringae_pv._phaseolicola_1448A__complete_genome	NC_005773.3	GCF_000012205.1	4385001	4390000
Locus refseq|NC_005773.3|chromosome_Pseudomonas_syringae_pv._phaseolicola_1448A_chromosome__complete_genome._length=5928787_assembly=GCF_000012205.1_(4585001..4590000)	Pseudomonas_syringae_pv._phaseolicola_1448A__complete_genome	NC_005773.3	GCF_000012205.1	4585001	4590000
Locus refseq|NC_009434.1|chromosome_Pseudomonas_stutzeri_A1501_chromosome__complete_genome._length=4567418_assembly=GCF_000013785.1_(3260001..3265000)	Pseudomonas_stutzeri_A1501__complete_genome	NC_009434.1	GCF_000013785.1	3260001	3265000
Locus refseq|NC_015740.1|chromosome_Pseudomonas_stutzeri_ATCC_17588_=_LMG_11199_chromosome__complete_genome._length=4547930_assembly=GCF_000219605.1_(2295001..2300000)	Pseudomonas_stutzeri_ATCC_17588_=_LMG_11199__complete_genome	NC_015740.1	GCF_000219605.1	2295001	2300000
Locus refseq|NZ_LR657304.1|1_Pseudomonas_aeruginosa_PAK_chromosome_1_length=6395872_assembly=GCF_902172305.2_(705001..710000)	1_Pseudomonas_aeruginosa_PAK_1	NZ_LR657304.1	GCF_902172305.2	705001	710000
Locus refseq|NC_002516.2|chromosome_Pseudomonas_aeruginosa_PAO1_chromosome__complete_genome._length=6264404_assembly=GCF_000006765.1_(2710001..2715000)	Pseudomonas_aeruginosa_PAO1__complete_genome	NC_002516.2	GCF_000006765.1	2710001	2715000
Locus refseq|NZ_CP102177.1|chromosome_Pseudomonas_corrugata_strain_B21_055_chromosome__complete_genome_length=6698832_assembly=GCF_026016525.1_(5520001..5525000)	Pseudomonas_corrugata_strain_B21_055__complete_genome	NZ_CP102177.1	GCF_026016525.1	5520001	5525000
Locus refseq|NC_012660.1|chromosome_Pseudomonas_fluorescens_SBW25_chromosome__complete_genome._length=6722539_assembly=GCF_000009225.2_(4225001..4230000)	Pseudomonas_fluorescens_SBW25__complete_genome	NC_012660.1	GCF_000009225.2	4225001	4230000
Locus refseq|NZ_CP065202.1|chromosome_Pseudomonas_fragi_strain_A13BB_chromosome__complete_genome_length=4940458_assembly=GCF_015767515.1_(305001..310000)	Pseudomonas_fragi_strain_A13BB__complete_genome	NZ_CP065202.1	GCF_015767515.1	305001	310000
Locus refseq|NZ_CP065202.1|chromosome_Pseudomonas_fragi_strain_A13BB_chromosome__complete_genome_length=4940458_assembly=GCF_015767515.1_(905001..910000)	Pseudomonas_fragi_strain_A13BB__complete_genome	NZ_CP065202.1	GCF_015767515.1	905001	910000
Locus refseq|NZ_CP015852.1|chromosome_Pseudomonas_sp._CRS05_R5__complete_genome._length=5991225_assembly=GCF_001654515.1_(4165001..4170000)	Pseudomonas_sp._CRS05_R5__complete_genome	NZ_CP015852.1	GCF_001654515.1	4165001	4170000
Locus refseq|NZ_CP081178.1|chromosome_Pseudomonas_mandelii_strain_KGI_MA19_chromosome__complete_genome_length=6749770_assembly=GCF_019693255.1_(3175001..3180000)	Pseudomonas_mandelii_strain_KGI_MA19__complete_genome	NZ_CP081178.1	GCF_019693255.1	3175001	3180000
Locus refseq|NZ_CP081178.1|chromosome_Pseudomonas_mandelii_strain_KGI_MA19_chromosome__complete_genome_length=6749770_assembly=GCF_019693255.1_(5775001..5780000)	Pseudomonas_mandelii_strain_KGI_MA19__complete_genome	NZ_CP081178.1	GCF_019693255.1	5775001	5780000
Locus refseq|NZ_CP013987.1|chromosome_Pseudomonas_oryzihabitans_strain_USDA_ARS_USMARC_56511__complete_genome._length=4834356_assembly=GCF_001518815.1_(10001..15000)	Pseudomonas_oryzihabitans_strain_USDA_ARS_USMARC_56511__complete_genome	NZ_CP013987.1	GCF_001518815.1	10001	15000
Locus refseq|NC_004129.6|chromosome_Pseudomonas_protegens_Pf_5_chromosome__complete_genome._length=7074893_assembly=GCF_000012265.1_(4115001..4120000)	Pseudomonas_protegens_Pf_5__complete_genome	NC_004129.6	GCF_000012265.1	4115001	4120000
Locus refseq|NC_004129.6|chromosome_Pseudomonas_protegens_Pf_5_chromosome__complete_genome._length=7074893_assembly=GCF_000012265.1_(5915001..5920000)	Pseudomonas_protegens_Pf_5__complete_genome	NC_004129.6	GCF_000012265.1	5915001	5920000
Locus refseq|NC_010322.1|chromosome_Pseudomonas_putida_GB_1_chromosome__complete_genome._length=6078430_assembly=GCF_000019125.1_(5045001..5050000)	Pseudomonas_putida_GB_1__complete_genome	NC_010322.1	GCF_000019125.1	5045001	5050000
Locus refseq|NC_002947.4|chromosome_Pseudomonas_putida_KT2440_chromosome__complete_genome._length=6181873_assembly=GCF_000007565.2_(970001..975000)	Pseudomonas_putida_KT2440__complete_genome	NC_002947.4	GCF_000007565.2	970001	975000
Locus refseq|NC_005773.3|chromosome_Pseudomonas_syringae_pv._phaseolicola_1448A_chromosome__complete_genome._length=5928787_assembly=GCF_000012205.1_(1790001..1795000)	Pseudomonas_syringae_pv._phaseolicola_1448A__complete_genome	NC_005773.3	GCF_000012205.1	1790001	1795000
Locus refseq|NC_005773.3|chromosome_Pseudomonas_syringae_pv._phaseolicola_1448A_chromosome__complete_genome._length=5928787_assembly=GCF_000012205.1_(4390001..4395000)	Pseudomonas_syringae_pv._phaseolicola_1448A__complete_genome	NC_005773.3	GCF_000012205.1	4390001	4395000
Locus refseq|NC_009434.1|chromosome_Pseudomonas_stutzeri_A1501_chromosome__complete_genome._length=4567418_assembly=GCF_000013785.1_(865001..870000)	Pseudomonas_stutzeri_A1501__complete_genome	NC_009434.1	GCF_000013785.1	865001	870000
Locus refseq|NC_009434.1|chromosome_Pseudomonas_stutzeri_A1501_chromosome__complete_genome._length=4567418_assembly=GCF_000013785.1_(2465001..2470000)	Pseudomonas_stutzeri_A1501__complete_genome	NC_009434.1	GCF_000013785.1	2465001	2470000
Locus refseq|NC_004578.1|chromosome_Pseudomonas_syringae_pv._tomato_str._DC3000_chromosome__complete_genome._length=6397126_assembly=GCF_000007805.1_(2155001..2160000)	Pseudomonas_syringae_pv._tomato_str._DC3000__complete_genome	NC_004578.1	GCF_000007805.1	2155001	2160000
Locus refseq|NC_004578.1|chromosome_Pseudomonas_syringae_pv._tomato_str._DC3000_chromosome__complete_genome._length=6397126_assembly=GCF_000007805.1_(5155001..5160000)	Pseudomonas_syringae_pv._tomato_str._DC3000__complete_genome	NC_004578.1	GCF_000007805.1	5155001	5160000
Locus refseq|NZ_CP072011.1|chromosome_Pseudomonas_corrugata_strain_3prime_chromosome__complete_genome_length=6332970_assembly=GCF_017604325.1_(5655001..5660000)	Pseudomonas_corrugata_strain_3prime__complete_genome	NZ_CP072011.1	GCF_017604325.1	5655001	5660000
Locus refseq|NZ_CP102177.1|chromosome_Pseudomonas_corrugata_strain_B21_055_chromosome__complete_genome_length=6698832_assembly=GCF_026016525.1_(5725001..5730000)	Pseudomonas_corrugata_strain_B21_055__complete_genome	NZ_CP102177.1	GCF_026016525.1	5725001	5730000
Locus refseq|NC_012660.1|chromosome_Pseudomonas_fluorescens_SBW25_chromosome__complete_genome._length=6722539_assembly=GCF_000009225.2_(830001..835000)	Pseudomonas_fluorescens_SBW25__complete_genome	NC_012660.1	GCF_000009225.2	830001	835000
Locus refseq|NC_012660.1|chromosome_Pseudomonas_fluorescens_SBW25_chromosome__complete_genome._length=6722539_assembly=GCF_000009225.2_(5630001..5635000)	Pseudomonas_fluorescens_SBW25__complete_genome	NC_012660.1	GCF_000009225.2	5630001	5635000
Locus refseq|NZ_CP065202.1|chromosome_Pseudomonas_fragi_strain_A13BB_chromosome__complete_genome_length=4940458_assembly=GCF_015767515.1_(910001..915000)	Pseudomonas_fragi_strain_A13BB__complete_genome	NZ_CP065202.1	GCF_015767515.1	910001	915000
Locus refseq|NZ_CP015852.1|chromosome_Pseudomonas_sp._CRS05_R5__complete_genome._length=5991225_assembly=GCF_001654515.1_(4970001..4975000)	Pseudomonas_sp._CRS05_R5__complete_genome	NZ_CP015852.1	GCF_001654515.1	4970001	4975000
Locus refseq|NZ_CP015852.1|chromosome_Pseudomonas_sp._CRS05_R5__complete_genome._length=5991225_assembly=GCF_001654515.1_(5970001..5975000)	Pseudomonas_sp._CRS05_R5__complete_genome	NZ_CP015852.1	GCF_001654515.1	5970001	5975000
Locus refseq|NZ_CP081178.1|chromosome_Pseudomonas_mandelii_strain_KGI_MA19_chromosome__complete_genome_length=6749770_assembly=GCF_019693255.1_(1180001..1185000)	Pseudomonas_mandelii_strain_KGI_MA19__complete_genome	NZ_CP081178.1	GCF_019693255.1	1180001	1185000
Locus refseq|NZ_CP081178.1|chromosome_Pseudomonas_mandelii_strain_KGI_MA19_chromosome__complete_genome_length=6749770_assembly=GCF_019693255.1_(1980001..1985000)	Pseudomonas_mandelii_strain_KGI_MA19__complete_genome	NZ_CP081178.1	GCF_019693255.1	1980001	1985000
Locus refseq|NZ_CP081178.1|chromosome_Pseudomonas_mandelii_strain_KGI_MA19_chromosome__complete_genome_length=6749770_assembly=GCF_019693255.1_(3180001..3185000)	Pseudomonas_mandelii_strain_KGI_MA19__complete_genome	NZ_CP081178.1	GCF_019693255.1	3180001	3185000
Locus refseq|NZ_CP081178.1|chromosome_Pseudomonas_mandelii_strain_KGI_MA19_chromosome__complete_genome_length=6749770_assembly=GCF_019693255.1_(5780001..5785000)	Pseudomonas_mandelii_strain_KGI_MA19__complete_genome	NZ_CP081178.1	GCF_019693255.1	5780001	5785000
Locus refseq|NZ_CP013987.1|chromosome_Pseudomonas_oryzihabitans_strain_USDA_ARS_USMARC_56511__complete_genome._length=4834356_assembly=GCF_001518815.1_(1615001..1620000)	Pseudomonas_oryzihabitans_strain_USDA_ARS_USMARC_56511__complete_genome	NZ_CP013987.1	GCF_001518815.1	1615001	1620000
Locus refseq|NC_004129.6|chromosome_Pseudomonas_protegens_Pf_5_chromosome__complete_genome._length=7074893_assembly=GCF_000012265.1_(520001..525000)	Pseudomonas_protegens_Pf_5__complete_genome	NC_004129.6	GCF_000012265.1	520001	525000
Locus refseq|NC_004129.6|chromosome_Pseudomonas_protegens_Pf_5_chromosome__complete_genome._length=7074893_assembly=GCF_000012265.1_(1920001..1925000)	Pseudomonas_protegens_Pf_5__complete_genome	NC_004129.6	GCF_000012265.1	1920001	1925000
Locus refseq|NC_004129.6|chromosome_Pseudomonas_protegens_Pf_5_chromosome__complete_genome._length=7074893_assembly=GCF_000012265.1_(5920001..5925000)	Pseudomonas_protegens_Pf_5__complete_genome	NC_004129.6	GCF_000012265.1	5920001	5925000
Locus refseq|NC_010322.1|chromosome_Pseudomonas_putida_GB_1_chromosome__complete_genome._length=6078430_assembly=GCF_000019125.1_(5050001..5055000)	Pseudomonas_putida_GB_1__complete_genome	NC_010322.1	GCF_000019125.1	5050001	5055000
Locus refseq|NC_010322.1|chromosome_Pseudomonas_putida_GB_1_chromosome__complete_genome._length=6078430_assembly=GCF_000019125.1_(5850001..5855000)	Pseudomonas_putida_GB_1__complete_genome	NC_010322.1	GCF_000019125.1	5850001	5855000
Locus refseq|NC_002947.4|chromosome_Pseudomonas_putida_KT2440_chromosome__complete_genome._length=6181873_assembly=GCF_000007565.2_(575001..580000)	Pseudomonas_putida_KT2440__complete_genome	NC_002947.4	GCF_000007565.2	575001	580000
Locus refseq|NC_002947.4|chromosome_Pseudomonas_putida_KT2440_chromosome__complete_genome._length=6181873_assembly=GCF_000007565.2_(6175001..6181873)	Pseudomonas_putida_KT2440__complete_genome	NC_002947.4	GCF_000007565.2	6175001	6181873
Locus refseq|NC_009434.1|chromosome_Pseudomonas_stutzeri_A1501_chromosome__complete_genome._length=4567418_assembly=GCF_000013785.1_(3270001..3275000)	Pseudomonas_stutzeri_A1501__complete_genome	NC_009434.1	GCF_000013785.1	3270001	3275000
Locus refseq|NC_009434.1|chromosome_Pseudomonas_stutzeri_A1501_chromosome__complete_genome._length=4567418_assembly=GCF_000013785.1_(4270001..4275000)	Pseudomonas_stutzeri_A1501__complete_genome	NC_009434.1	GCF_000013785.1	4270001	4275000
Locus refseq|NC_004578.1|chromosome_Pseudomonas_syringae_pv._tomato_str._DC3000_chromosome__complete_genome._length=6397126_assembly=GCF_000007805.1_(2160001..2165000)	Pseudomonas_syringae_pv._tomato_str._DC3000__complete_genome	NC_004578.1	GCF_000007805.1	2160001	2165000
Locus refseq|NZ_LR657304.1|1_Pseudomonas_aeruginosa_PAK_chromosome_1_length=6395872_assembly=GCF_902172305.2_(715001..720000)	1_Pseudomonas_aeruginosa_PAK_1	NZ_LR657304.1	GCF_902172305.2	715001	720000
Locus refseq|NZ_LR657304.1|1_Pseudomonas_aeruginosa_PAK_chromosome_1_length=6395872_assembly=GCF_902172305.2_(1515001..1520000)	1_Pseudomonas_aeruginosa_PAK_1	NZ_LR657304.1	GCF_902172305.2	1515001	1520000
Locus refseq|NC_002516.2|chromosome_Pseudomonas_aeruginosa_PAO1_chromosome__complete_genome._length=6264404_assembly=GCF_000006765.1_(1720001..1725000)	Pseudomonas_aeruginosa_PAO1__complete_genome	NC_002516.2	GCF_000006765.1	1720001	1725000
Locus refseq|NZ_CP102177.1|chromosome_Pseudomonas_corrugata_strain_B21_055_chromosome__complete_genome_length=6698832_assembly=GCF_026016525.1_(4730001..4735000)	Pseudomonas_corrugata_strain_B21_055__complete_genome	NZ_CP102177.1	GCF_026016525.1	4730001	4735000
Locus refseq|NZ_CP102177.1|chromosome_Pseudomonas_corrugata_strain_B21_055_chromosome__complete_genome_length=6698832_assembly=GCF_026016525.1_(5130001..5135000)	Pseudomonas_corrugata_strain_B21_055__complete_genome	NZ_CP102177.1	GCF_026016525.1	5130001	5135000
Locus refseq|NC_012660.1|chromosome_Pseudomonas_fluorescens_SBW25_chromosome__complete_genome._length=6722539_assembly=GCF_000009225.2_(2235001..2240000)	Pseudomonas_fluorescens_SBW25__complete_genome	NC_012660.1	GCF_000009225.2	2235001	2240000
Locus refseq|NC_012660.1|chromosome_Pseudomonas_fluorescens_SBW25_chromosome__complete_genome._length=6722539_assembly=GCF_000009225.2_(6035001..6040000)	Pseudomonas_fluorescens_SBW25__complete_genome	NC_012660.1	GCF_000009225.2	6035001	6040000
Locus refseq|NZ_CP065202.1|chromosome_Pseudomonas_fragi_strain_A13BB_chromosome__complete_genome_length=4940458_assembly=GCF_015767515.1_(1715001..1720000)	Pseudomonas_fragi_strain_A13BB__complete_genome	NZ_CP065202.1	GCF_015767515.1	1715001	1720000
Locus refseq|NZ_CP065202.1|chromosome_Pseudomonas_fragi_strain_A13BB_chromosome__complete_genome_length=4940458_assembly=GCF_015767515.1_(2115001..2120000)	Pseudomonas_fragi_strain_A13BB__complete_genome	NZ_CP065202.1	GCF_015767515.1	2115001	2120000
Locus refseq|NZ_CP065202.1|chromosome_Pseudomonas_fragi_strain_A13BB_chromosome__complete_genome_length=4940458_assembly=GCF_015767515.1_(3515001..3520000)	Pseudomonas_fragi_strain_A13BB__complete_genome	NZ_CP065202.1	GCF_015767515.1	3515001	3520000
Locus refseq|NZ_CP065202.1|chromosome_Pseudomonas_fragi_strain_A13BB_chromosome__complete_genome_length=4940458_assembly=GCF_015767515.1_(4515001..4520000)	Pseudomonas_fragi_strain_A13BB__complete_genome	NZ_CP065202.1	GCF_015767515.1	4515001	4520000
Locus refseq|NZ_CP015852.1|chromosome_Pseudomonas_sp._CRS05_R5__complete_genome._length=5991225_assembly=GCF_001654515.1_(4575001..4580000)	Pseudomonas_sp._CRS05_R5__complete_genome	NZ_CP015852.1	GCF_001654515.1	4575001	4580000
Locus refseq|NZ_CP015852.1|chromosome_Pseudomonas_sp._CRS05_R5__complete_genome._length=5991225_assembly=GCF_001654515.1_(4975001..4980000)	Pseudomonas_sp._CRS05_R5__complete_genome	NZ_CP015852.1	GCF_001654515.1	4975001	4980000
Locus refseq|NZ_CP015852.1|chromosome_Pseudomonas_sp._CRS05_R5__complete_genome._length=5991225_assembly=GCF_001654515.1_(5175001..5180000)	Pseudomonas_sp._CRS05_R5__complete_genome	NZ_CP015852.1	GCF_001654515.1	5175001	5180000
Locus refseq|NZ_CP015852.1|chromosome_Pseudomonas_sp._CRS05_R5__complete_genome._length=5991225_assembly=GCF_001654515.1_(5975001..5980000)	Pseudomonas_sp._CRS05_R5__complete_genome	NZ_CP015852.1	GCF_001654515.1	5975001	5980000
Locus refseq|NZ_CP104579.1|chromosome_Pseudomonas_oleovorans_strain_GD04132_chromosome__complete_genome_length=4677167_assembly=GCF_029814875.1_(1640001..1645000)	Pseudomonas_oleovorans_strain_GD04132__complete_genome	NZ_CP104579.1	GCF_029814875.1	1640001	1645000
Locus refseq|NC_004129.6|chromosome_Pseudomonas_protegens_Pf_5_chromosome__complete_genome._length=7074893_assembly=GCF_000012265.1_(125001..130000)	Pseudomonas_protegens_Pf_5__complete_genome	NC_004129.6	GCF_000012265.1	125001	130000
Locus refseq|NC_010322.1|chromosome_Pseudomonas_putida_GB_1_chromosome__complete_genome._length=6078430_assembly=GCF_000019125.1_(5055001..5060000)	Pseudomonas_putida_GB_1__complete_genome	NC_010322.1	GCF_000019125.1	5055001	5060000
Locus refseq|NC_002947.4|chromosome_Pseudomonas_putida_KT2440_chromosome__complete_genome._length=6181873_assembly=GCF_000007565.2_(980001..985000)	Pseudomonas_putida_KT2440__complete_genome	NC_002947.4	GCF_000007565.2	980001	985000
Locus refseq|NC_005773.3|chromosome_Pseudomonas_syringae_pv._phaseolicola_1448A_chromosome__complete_genome._length=5928787_assembly=GCF_000012205.1_(1..5000)	Pseudomonas_syringae_pv._phaseolicola_1448A__complete_genome	NC_005773.3	GCF_000012205.1	1	5000
Locus refseq|NC_005773.3|chromosome_Pseudomonas_syringae_pv._phaseolicola_1448A_chromosome__complete_genome._length=5928787_assembly=GCF_000012205.1_(3600001..3605000)	Pseudomonas_syringae_pv._phaseolicola_1448A__complete_genome	NC_005773.3	GCF_000012205.1	3600001	3605000
Locus refseq|NC_009434.1|chromosome_Pseudomonas_stutzeri_A1501_chromosome__complete_genome._length=4567418_assembly=GCF_000013785.1_(875001..880000)	Pseudomonas_stutzeri_A1501__complete_genome	NC_009434.1	GCF_000013785.1	875001	880000
Locus refseq|NC_015740.1|chromosome_Pseudomonas_stutzeri_ATCC_17588_=_LMG_11199_chromosome__complete_genome._length=4547930_assembly=GCF_000219605.1_(3910001..3915000)	Pseudomonas_stutzeri_ATCC_17588_=_LMG_11199__complete_genome	NC_015740.1	GCF_000219605.1	3910001	3915000
Locus refseq|NC_004578.1|chromosome_Pseudomonas_syringae_pv._tomato_str._DC3000_chromosome__complete_genome._length=6397126_assembly=GCF_000007805.1_(1565001..1570000)	Pseudomonas_syringae_pv._tomato_str._DC3000__complete_genome	NC_004578.1	GCF_000007805.1	1565001	1570000
Locus refseq|NC_004578.1|chromosome_Pseudomonas_syringae_pv._tomato_str._DC3000_chromosome__complete_genome._length=6397126_assembly=GCF_000007805.1_(3965001..3970000)	Pseudomonas_syringae_pv._tomato_str._DC3000__complete_genome	NC_004578.1	GCF_000007805.1	3965001	3970000
Locus refseq|NC_004578.1|chromosome_Pseudomonas_syringae_pv._tomato_str._DC3000_chromosome__complete_genome._length=6397126_assembly=GCF_000007805.1_(4765001..4770000)	Pseudomonas_syringae_pv._tomato_str._DC3000__complete_genome	NC_004578.1	GCF_000007805.1	4765001	4770000
Locus refseq|NZ_LR657304.1|1_Pseudomonas_aeruginosa_PAK_chromosome_1_length=6395872_assembly=GCF_902172305.2_(720001..725000)	1_Pseudomonas_aeruginosa_PAK_1	NZ_LR657304.1	GCF_902172305.2	720001	725000
Locus refseq|NZ_LR657304.1|1_Pseudomonas_aeruginosa_PAK_chromosome_1_length=6395872_assembly=GCF_902172305.2_(3920001..3925000)	1_Pseudomonas_aeruginosa_PAK_1	NZ_LR657304.1	GCF_902172305.2	3920001	3925000
Locus refseq|NZ_CP072011.1|chromosome_Pseudomonas_corrugata_strain_3prime_chromosome__complete_genome_length=6332970_assembly=GCF_017604325.1_(3865001..3870000)	Pseudomonas_corrugata_strain_3prime__complete_genome	NZ_CP072011.1	GCF_017604325.1	3865001	3870000
Locus refseq|NZ_CP102177.1|chromosome_Pseudomonas_corrugata_strain_B21_055_chromosome__complete_genome_length=6698832_assembly=GCF_026016525.1_(135001..140000)	Pseudomonas_corrugata_strain_B21_055__complete_genome	NZ_CP102177.1	GCF_026016525.1	135001	140000
Locus refseq|NZ_CP102177.1|chromosome_Pseudomonas_corrugata_strain_B21_055_chromosome__complete_genome_length=6698832_assembly=GCF_026016525.1_(535001..540000)	Pseudomonas_corrugata_strain_B21_055__complete_genome	NZ_CP102177.1	GCF_026016525.1	535001	540000
Locus refseq|NZ_CP102177.1|chromosome_Pseudomonas_corrugata_strain_B21_055_chromosome__complete_genome_length=6698832_assembly=GCF_026016525.1_(1935001..1940000)	Pseudomonas_corrugata_strain_B21_055__complete_genome	NZ_CP102177.1	GCF_026016525.1	1935001	1940000
Locus refseq|NZ_CP102177.1|chromosome_Pseudomonas_corrugata_strain_B21_055_chromosome__complete_genome_length=6698832_assembly=GCF_026016525.1_(2335001..2340000)	Pseudomonas_corrugata_strain_B21_055__complete_genome	NZ_CP102177.1	GCF_026016525.1	2335001	2340000
Locus refseq|NZ_CP102177.1|chromosome_Pseudomonas_corrugata_strain_B21_055_chromosome__complete_genome_length=6698832_assembly=GCF_026016525.1_(5535001..5540000)	Pseudomonas_corrugata_strain_B21_055__complete_genome	NZ_CP102177.1	GCF_026016525.1	5535001	5540000
Locus refseq|NC_012660.1|chromosome_Pseudomonas_fluorescens_SBW25_chromosome__complete_genome._length=6722539_assembly=GCF_000009225.2_(6040001..6045000)	Pseudomonas_fluorescens_SBW25__complete_genome	NC_012660.1	GCF_000009225.2	6040001	6045000
Locus refseq|NZ_CP065202.1|chromosome_Pseudomonas_fragi_strain_A13BB_chromosome__complete_genome_length=4940458_assembly=GCF_015767515.1_(2520001..2525000)	Pseudomonas_fragi_strain_A13BB__complete_genome	NZ_CP065202.1	GCF_015767515.1	2520001	2525000
Locus refseq|NZ_CP065202.1|chromosome_Pseudomonas_fragi_strain_A13BB_chromosome__complete_genome_length=4940458_assembly=GCF_015767515.1_(3520001..3525000)	Pseudomonas_fragi_strain_A13BB__complete_genome	NZ_CP065202.1	GCF_015767515.1	3520001	3525000
Locus refseq|NZ_CP015852.1|chromosome_Pseudomonas_sp._CRS05_R5__complete_genome._length=5991225_assembly=GCF_001654515.1_(980001..985000)	Pseudomonas_sp._CRS05_R5__complete_genome	NZ_CP015852.1	GCF_001654515.1	980001	985000
Locus refseq|NZ_CP081178.1|chromosome_Pseudomonas_mandelii_strain_KGI_MA19_chromosome__complete_genome_length=6749770_assembly=GCF_019693255.1_(790001..795000)	Pseudomonas_mandelii_strain_KGI_MA19__complete_genome	NZ_CP081178.1	GCF_019693255.1	790001	795000
Locus refseq|NZ_CP081178.1|chromosome_Pseudomonas_mandelii_strain_KGI_MA19_chromosome__complete_genome_length=6749770_assembly=GCF_019693255.1_(1390001..1395000)	Pseudomonas_mandelii_strain_KGI_MA19__complete_genome	NZ_CP081178.1	GCF_019693255.1	1390001	1395000
Locus refseq|NZ_CP081178.1|chromosome_Pseudomonas_mandelii_strain_KGI_MA19_chromosome__complete_genome_length=6749770_assembly=GCF_019693255.1_(6190001..6195000)	Pseudomonas_mandelii_strain_KGI_MA19__complete_genome	NZ_CP081178.1	GCF_019693255.1	6190001	6195000
Locus refseq|NZ_LS999205.1|PPRCHA0_Pseudomonas_protegens_CHA0_genome_assembly__chromosome__1_length=6868303_assembly=GCF_900560965.1_(995001..1000000)	PPRCHA0_Pseudomonas_protegens_CHA0_genome_assembly___1	NZ_LS999205.1	GCF_900560965.1	995001	1000000
Locus refseq|NC_004129.6|chromosome_Pseudomonas_protegens_Pf_5_chromosome__complete_genome._length=7074893_assembly=GCF_000012265.1_(2330001..2335000)	Pseudomonas_protegens_Pf_5__complete_genome	NC_004129.6	GCF_000012265.1	2330001	2335000
Locus refseq|NC_004129.6|chromosome_Pseudomonas_protegens_Pf_5_chromosome__complete_genome._length=7074893_assembly=GCF_000012265.1_(5330001..5335000)	Pseudomonas_protegens_Pf_5__complete_genome	NC_004129.6	GCF_000012265.1	5330001	5335000
Locus refseq|NC_002947.4|chromosome_Pseudomonas_putida_KT2440_chromosome__complete_genome._length=6181873_assembly=GCF_000007565.2_(1185001..1190000)	Pseudomonas_putida_KT2440__complete_genome	NC_002947.4	GCF_000007565.2	1185001	1190000
Locus refseq|NC_005773.3|chromosome_Pseudomonas_syringae_pv._phaseolicola_1448A_chromosome__complete_genome._length=5928787_assembly=GCF_000012205.1_(805001..810000)	Pseudomonas_syringae_pv._phaseolicola_1448A__complete_genome	NC_005773.3	GCF_000012205.1	805001	810000
Locus refseq|NC_009434.1|chromosome_Pseudomonas_stutzeri_A1501_chromosome__complete_genome._length=4567418_assembly=GCF_000013785.1_(880001..885000)	Pseudomonas_stutzeri_A1501__complete_genome	NC_009434.1	GCF_000013785.1	880001	885000
Locus refseq|NC_015740.1|chromosome_Pseudomonas_stutzeri_ATCC_17588_=_LMG_11199_chromosome__complete_genome._length=4547930_assembly=GCF_000219605.1_(2915001..2920000)	Pseudomonas_stutzeri_ATCC_17588_=_LMG_11199__complete_genome	NC_015740.1	GCF_000219605.1	2915001	2920000
Locus refseq|NC_015740.1|chromosome_Pseudomonas_stutzeri_ATCC_17588_=_LMG_11199_chromosome__complete_genome._length=4547930_assembly=GCF_000219605.1_(3915001..3920000)	Pseudomonas_stutzeri_ATCC_17588_=_LMG_11199__complete_genome	NC_015740.1	GCF_000219605.1	3915001	3920000
Locus refseq|NC_004578.1|chromosome_Pseudomonas_syringae_pv._tomato_str._DC3000_chromosome__complete_genome._length=6397126_assembly=GCF_000007805.1_(1570001..1575000)	Pseudomonas_syringae_pv._tomato_str._DC3000__complete_genome	NC_004578.1	GCF_000007805.1	1570001	1575000
Locus refseq|NC_004578.1|chromosome_Pseudomonas_syringae_pv._tomato_str._DC3000_chromosome__complete_genome._length=6397126_assembly=GCF_000007805.1_(4970001..4975000)	Pseudomonas_syringae_pv._tomato_str._DC3000__complete_genome	NC_004578.1	GCF_000007805.1	4970001	4975000
Locus refseq|NC_002516.2|chromosome_Pseudomonas_aeruginosa_PAO1_chromosome__complete_genome._length=6264404_assembly=GCF_000006765.1_(5330001..5335000)	Pseudomonas_aeruginosa_PAO1__complete_genome	NC_002516.2	GCF_000006765.1	5330001	5335000
Locus refseq|NZ_CP072011.1|chromosome_Pseudomonas_corrugata_strain_3prime_chromosome__complete_genome_length=6332970_assembly=GCF_017604325.1_(70001..75000)	Pseudomonas_corrugata_strain_3prime__complete_genome	NZ_CP072011.1	GCF_017604325.1	70001	75000
Locus refseq|NZ_CP072011.1|chromosome_Pseudomonas_corrugata_strain_3prime_chromosome__complete_genome_length=6332970_assembly=GCF_017604325.1_(2270001..2275000)	Pseudomonas_corrugata_strain_3prime__complete_genome	NZ_CP072011.1	GCF_017604325.1	2270001	2275000
Locus refseq|NZ_CP072011.1|chromosome_Pseudomonas_corrugata_strain_3prime_chromosome__complete_genome_length=6332970_assembly=GCF_017604325.1_(5070001..5075000)	Pseudomonas_corrugata_strain_3prime__complete_genome	NZ_CP072011.1	GCF_017604325.1	5070001	5075000
Locus refseq|NZ_CP102177.1|chromosome_Pseudomonas_corrugata_strain_B21_055_chromosome__complete_genome_length=6698832_assembly=GCF_026016525.1_(2340001..2345000)	Pseudomonas_corrugata_strain_B21_055__complete_genome	NZ_CP102177.1	GCF_026016525.1	2340001	2345000
Locus refseq|NZ_CP102177.1|chromosome_Pseudomonas_corrugata_strain_B21_055_chromosome__complete_genome_length=6698832_assembly=GCF_026016525.1_(6140001..6145000)	Pseudomonas_corrugata_strain_B21_055__complete_genome	NZ_CP102177.1	GCF_026016525.1	6140001	6145000
Locus refseq|NC_012660.1|chromosome_Pseudomonas_fluorescens_SBW25_chromosome__complete_genome._length=6722539_assembly=GCF_000009225.2_(1045001..1050000)	Pseudomonas_fluorescens_SBW25__complete_genome	NC_012660.1	GCF_000009225.2	1045001	1050000
Locus refseq|NC_012660.1|chromosome_Pseudomonas_fluorescens_SBW25_chromosome__complete_genome._length=6722539_assembly=GCF_000009225.2_(4845001..4850000)	Pseudomonas_fluorescens_SBW25__complete_genome	NC_012660.1	GCF_000009225.2	4845001	4850000
Locus refseq|NC_012660.1|chromosome_Pseudomonas_fluorescens_SBW25_chromosome__complete_genome._length=6722539_assembly=GCF_000009225.2_(6045001..6050000)	Pseudomonas_fluorescens_SBW25__complete_genome	NC_012660.1	GCF_000009225.2	6045001	6050000
Locus refseq|NZ_CP065202.1|chromosome_Pseudomonas_fragi_strain_A13BB_chromosome__complete_genome_length=4940458_assembly=GCF_015767515.1_(725001..730000)	Pseudomonas_fragi_strain_A13BB__complete_genome	NZ_CP065202.1	GCF_015767515.1	725001	730000
Locus refseq|NZ_CP065202.1|chromosome_Pseudomonas_fragi_strain_A13BB_chromosome__complete_genome_length=4940458_assembly=GCF_015767515.1_(1325001..1330000)	Pseudomonas_fragi_strain_A13BB__complete_genome	NZ_CP065202.1	GCF_015767515.1	1325001	1330000
Locus refseq|NZ_CP065202.1|chromosome_Pseudomonas_fragi_strain_A13BB_chromosome__complete_genome_length=4940458_assembly=GCF_015767515.1_(3525001..3530000)	Pseudomonas_fragi_strain_A13BB__complete_genome	NZ_CP065202.1	GCF_015767515.1	3525001	3530000
Locus refseq|NZ_CP065202.1|chromosome_Pseudomonas_fragi_strain_A13BB_chromosome__complete_genome_length=4940458_assembly=GCF_015767515.1_(4925001..4930000)	Pseudomonas_fragi_strain_A13BB__complete_genome	NZ_CP065202.1	GCF_015767515.1	4925001	4930000
Locus refseq|NZ_CP015852.1|chromosome_Pseudomonas_sp._CRS05_R5__complete_genome._length=5991225_assembly=GCF_001654515.1_(1785001..1790000)	Pseudomonas_sp._CRS05_R5__complete_genome	NZ_CP015852.1	GCF_001654515.1	1785001	1790000
Locus refseq|NZ_CP081178.1|chromosome_Pseudomonas_mandelii_strain_KGI_MA19_chromosome__complete_genome_length=6749770_assembly=GCF_019693255.1_(195001..200000)	Pseudomonas_mandelii_strain_KGI_MA19__complete_genome	NZ_CP081178.1	GCF_019693255.1	195001	200000
Locus refseq|NZ_CP081178.1|chromosome_Pseudomonas_mandelii_strain_KGI_MA19_chromosome__complete_genome_length=6749770_assembly=GCF_019693255.1_(595001..600000)	Pseudomonas_mandelii_strain_KGI_MA19__complete_genome	NZ_CP081178.1	GCF_019693255.1	595001	600000
Locus refseq|NZ_CP081178.1|chromosome_Pseudomonas_mandelii_strain_KGI_MA19_chromosome__complete_genome_length=6749770_assembly=GCF_019693255.1_(6195001..6200000)	Pseudomonas_mandelii_strain_KGI_MA19__complete_genome	NZ_CP081178.1	GCF_019693255.1	6195001	6200000
Locus refseq|NZ_CP081178.1|chromosome_Pseudomonas_mandelii_strain_KGI_MA19_chromosome__complete_genome_length=6749770_assembly=GCF_019693255.1_(6595001..6600000)	Pseudomonas_mandelii_strain_KGI_MA19__complete_genome	NZ_CP081178.1	GCF_019693255.1	6595001	6600000
Locus refseq|NZ_LS999205.1|PPRCHA0_Pseudomonas_protegens_CHA0_genome_assembly__chromosome__1_length=6868303_assembly=GCF_900560965.1_(1..5000)	PPRCHA0_Pseudomonas_protegens_CHA0_genome_assembly___1	NZ_LS999205.1	GCF_900560965.1	1	5000
Locus refseq|NZ_LS999205.1|PPRCHA0_Pseudomonas_protegens_CHA0_genome_assembly__chromosome__1_length=6868303_assembly=GCF_900560965.1_(600001..605000)	PPRCHA0_Pseudomonas_protegens_CHA0_genome_assembly___1	NZ_LS999205.1	GCF_900560965.1	600001	605000
Locus refseq|NZ_LS999205.1|PPRCHA0_Pseudomonas_protegens_CHA0_genome_assembly__chromosome__1_length=6868303_assembly=GCF_900560965.1_(2000001..2005000)	PPRCHA0_Pseudomonas_protegens_CHA0_genome_assembly___1	NZ_LS999205.1	GCF_900560965.1	2000001	2005000
Locus refseq|NC_004129.6|chromosome_Pseudomonas_protegens_Pf_5_chromosome__complete_genome._length=7074893_assembly=GCF_000012265.1_(5135001..5140000)	Pseudomonas_protegens_Pf_5__complete_genome	NC_004129.6	GCF_000012265.1	5135001	5140000
Locus refseq|NC_010322.1|chromosome_Pseudomonas_putida_GB_1_chromosome__complete_genome._length=6078430_assembly=GCF_000019125.1_(6065001..6070000)	Pseudomonas_putida_GB_1__complete_genome	NC_010322.1	GCF_000019125.1	6065001	6070000
Locus refseq|NC_005773.3|chromosome_Pseudomonas_syringae_pv._phaseolicola_1448A_chromosome__complete_genome._length=5928787_assembly=GCF_000012205.1_(3610001..3615000)	Pseudomonas_syringae_pv._phaseolicola_1448A__complete_genome	NC_005773.3	GCF_000012205.1	3610001	3615000
Locus refseq|NC_015740.1|chromosome_Pseudomonas_stutzeri_ATCC_17588_=_LMG_11199_chromosome__complete_genome._length=4547930_assembly=GCF_000219605.1_(720001..725000)	Pseudomonas_stutzeri_ATCC_17588_=_LMG_11199__complete_genome	NC_015740.1	GCF_000219605.1	720001	725000
Locus refseq|NC_004578.1|chromosome_Pseudomonas_syringae_pv._tomato_str._DC3000_chromosome__complete_genome._length=6397126_assembly=GCF_000007805.1_(4975001..4980000)	Pseudomonas_syringae_pv._tomato_str._DC3000__complete_genome	NC_004578.1	GCF_000007805.1	4975001	4980000
Locus refseq|NZ_LR657304.1|1_Pseudomonas_aeruginosa_PAK_chromosome_1_length=6395872_assembly=GCF_902172305.2_(730001..735000)	1_Pseudomonas_aeruginosa_PAK_1	NZ_LR657304.1	GCF_902172305.2	730001	735000
Locus refseq|NZ_CP072011.1|chromosome_Pseudomonas_corrugata_strain_3prime_chromosome__complete_genome_length=6332970_assembly=GCF_017604325.1_(2275001..2280000)	Pseudomonas_corrugata_strain_3prime__complete_genome	NZ_CP072011.1	GCF_017604325.1	2275001	2280000
Locus refseq|NZ_CP072011.1|chromosome_Pseudomonas_corrugata_strain_3prime_chromosome__complete_genome_length=6332970_assembly=GCF_017604325.1_(2875001..2880000)	Pseudomonas_corrugata_strain_3prime__complete_genome	NZ_CP072011.1	GCF_017604325.1	2875001	2880000
Locus refseq|NZ_CP102177.1|chromosome_Pseudomonas_corrugata_strain_B21_055_chromosome__complete_genome_length=6698832_assembly=GCF_026016525.1_(4145001..4150000)	Pseudomonas_corrugata_strain_B21_055__complete_genome	NZ_CP102177.1	GCF_026016525.1	4145001	4150000
Locus refseq|NC_012660.1|chromosome_Pseudomonas_fluorescens_SBW25_chromosome__complete_genome._length=6722539_assembly=GCF_000009225.2_(1050001..1055000)	Pseudomonas_fluorescens_SBW25__complete_genome	NC_012660.1	GCF_000009225.2	1050001	1055000
Locus refseq|NC_012660.1|chromosome_Pseudomonas_fluorescens_SBW25_chromosome__complete_genome._length=6722539_assembly=GCF_000009225.2_(6050001..6055000)	Pseudomonas_fluorescens_SBW25__complete_genome	NC_012660.1	GCF_000009225.2	6050001	6055000
Locus refseq|NZ_CP065202.1|chromosome_Pseudomonas_fragi_strain_A13BB_chromosome__complete_genome_length=4940458_assembly=GCF_015767515.1_(3130001..3135000)	Pseudomonas_fragi_strain_A13BB__complete_genome	NZ_CP065202.1	GCF_015767515.1	3130001	3135000
Locus refseq|NZ_CP015852.1|chromosome_Pseudomonas_sp._CRS05_R5__complete_genome._length=5991225_assembly=GCF_001654515.1_(1790001..1795000)	Pseudomonas_sp._CRS05_R5__complete_genome	NZ_CP015852.1	GCF_001654515.1	1790001	1795000
Locus refseq|NZ_CP081178.1|chromosome_Pseudomonas_mandelii_strain_KGI_MA19_chromosome__complete_genome_length=6749770_assembly=GCF_019693255.1_(200001..205000)	Pseudomonas_mandelii_strain_KGI_MA19__complete_genome	NZ_CP081178.1	GCF_019693255.1	200001	205000
Locus refseq|NZ_CP081178.1|chromosome_Pseudomonas_mandelii_strain_KGI_MA19_chromosome__complete_genome_length=6749770_assembly=GCF_019693255.1_(6200001..6205000)	Pseudomonas_mandelii_strain_KGI_MA19__complete_genome	NZ_CP081178.1	GCF_019693255.1	6200001	6205000
Locus refseq|NZ_LS999205.1|PPRCHA0_Pseudomonas_protegens_CHA0_genome_assembly__chromosome__1_length=6868303_assembly=GCF_900560965.1_(1205001..1210000)	PPRCHA0_Pseudomonas_protegens_CHA0_genome_assembly___1	NZ_LS999205.1	GCF_900560965.1	1205001	1210000
Locus refseq|NC_010322.1|chromosome_Pseudomonas_putida_GB_1_chromosome__complete_genome._length=6078430_assembly=GCF_000019125.1_(1270001..1275000)	Pseudomonas_putida_GB_1__complete_genome	NC_010322.1	GCF_000019125.1	1270001	1275000
Locus refseq|NC_010322.1|chromosome_Pseudomonas_putida_GB_1_chromosome__complete_genome._length=6078430_assembly=GCF_000019125.1_(1670001..1675000)	Pseudomonas_putida_GB_1__complete_genome	NC_010322.1	GCF_000019125.1	1670001	1675000
Locus refseq|NC_010322.1|chromosome_Pseudomonas_putida_GB_1_chromosome__complete_genome._length=6078430_assembly=GCF_000019125.1_(5270001..5275000)	Pseudomonas_putida_GB_1__complete_genome	NC_010322.1	GCF_000019125.1	5270001	5275000
Locus refseq|NC_002947.4|chromosome_Pseudomonas_putida_KT2440_chromosome__complete_genome._length=6181873_assembly=GCF_000007565.2_(1795001..1800000)	Pseudomonas_putida_KT2440__complete_genome	NC_002947.4	GCF_000007565.2	1795001	1800000
Locus refseq|NC_005773.3|chromosome_Pseudomonas_syringae_pv._phaseolicola_1448A_chromosome__complete_genome._length=5928787_assembly=GCF_000012205.1_(15001..20000)	Pseudomonas_syringae_pv._phaseolicola_1448A__complete_genome	NC_005773.3	GCF_000012205.1	15001	20000
Locus refseq|NC_005773.3|chromosome_Pseudomonas_syringae_pv._phaseolicola_1448A_chromosome__complete_genome._length=5928787_assembly=GCF_000012205.1_(3615001..3620000)	Pseudomonas_syringae_pv._phaseolicola_1448A__complete_genome	NC_005773.3	GCF_000012205.1	3615001	3620000
Locus refseq|NC_005773.3|chromosome_Pseudomonas_syringae_pv._phaseolicola_1448A_chromosome__complete_genome._length=5928787_assembly=GCF_000012205.1_(5215001..5220000)	Pseudomonas_syringae_pv._phaseolicola_1448A__complete_genome	NC_005773.3	GCF_000012205.1	5215001	5220000
Locus refseq|NC_009434.1|chromosome_Pseudomonas_stutzeri_A1501_chromosome__complete_genome._length=4567418_assembly=GCF_000013785.1_(890001..895000)	Pseudomonas_stutzeri_A1501__complete_genome	NC_009434.1	GCF_000013785.1	890001	895000
Locus refseq|NC_015740.1|chromosome_Pseudomonas_stutzeri_ATCC_17588_=_LMG_11199_chromosome__complete_genome._length=4547930_assembly=GCF_000219605.1_(3525001..3530000)	Pseudomonas_stutzeri_ATCC_17588_=_LMG_11199__complete_genome	NC_015740.1	GCF_000219605.1	3525001	3530000
Locus refseq|NC_004578.1|chromosome_Pseudomonas_syringae_pv._tomato_str._DC3000_chromosome__complete_genome._length=6397126_assembly=GCF_000007805.1_(3780001..3785000)	Pseudomonas_syringae_pv._tomato_str._DC3000__complete_genome	NC_004578.1	GCF_000007805.1	3780001	3785000
Locus refseq|NC_004578.1|chromosome_Pseudomonas_syringae_pv._tomato_str._DC3000_chromosome__complete_genome._length=6397126_assembly=GCF_000007805.1_(4980001..4985000)	Pseudomonas_syringae_pv._tomato_str._DC3000__complete_genome	NC_004578.1	GCF_000007805.1	4980001	4985000
Locus refseq|NC_004578.1|chromosome_Pseudomonas_syringae_pv._tomato_str._DC3000_chromosome__complete_genome._length=6397126_assembly=GCF_000007805.1_(6380001..6385000)	Pseudomonas_syringae_pv._tomato_str._DC3000__complete_genome	NC_004578.1	GCF_000007805.1	6380001	6385000
Locus refseq|NZ_LR657304.1|1_Pseudomonas_aeruginosa_PAK_chromosome_1_length=6395872_assembly=GCF_902172305.2_(735001..740000)	1_Pseudomonas_aeruginosa_PAK_1	NZ_LR657304.1	GCF_902172305.2	735001	740000
Locus refseq|NC_002516.2|chromosome_Pseudomonas_aeruginosa_PAO1_chromosome__complete_genome._length=6264404_assembly=GCF_000006765.1_(4940001..4945000)	Pseudomonas_aeruginosa_PAO1__complete_genome	NC_002516.2	GCF_000006765.1	4940001	4945000
Locus refseq|NZ_CP072011.1|chromosome_Pseudomonas_corrugata_strain_3prime_chromosome__complete_genome_length=6332970_assembly=GCF_017604325.1_(1880001..1885000)	Pseudomonas_corrugata_strain_3prime__complete_genome	NZ_CP072011.1	GCF_017604325.1	1880001	1885000
Locus refseq|NC_012660.1|chromosome_Pseudomonas_fluorescens_SBW25_chromosome__complete_genome._length=6722539_assembly=GCF_000009225.2_(1055001..1060000)	Pseudomonas_fluorescens_SBW25__complete_genome	NC_012660.1	GCF_000009225.2	1055001	1060000
Locus refseq|NC_012660.1|chromosome_Pseudomonas_fluorescens_SBW25_chromosome__complete_genome._length=6722539_assembly=GCF_000009225.2_(6055001..6060000)	Pseudomonas_fluorescens_SBW25__complete_genome	NC_012660.1	GCF_000009225.2	6055001	6060000
Locus refseq|NC_012660.1|chromosome_Pseudomonas_fluorescens_SBW25_chromosome__complete_genome._length=6722539_assembly=GCF_000009225.2_(6255001..6260000)	Pseudomonas_fluorescens_SBW25__complete_genome	NC_012660.1	GCF_000009225.2	6255001	6260000
Locus refseq|NZ_CP015852.1|chromosome_Pseudomonas_sp._CRS05_R5__complete_genome._length=5991225_assembly=GCF_001654515.1_(4195001..4200000)	Pseudomonas_sp._CRS05_R5__complete_genome	NZ_CP015852.1	GCF_001654515.1	4195001	4200000
Locus refseq|NZ_CP015852.1|chromosome_Pseudomonas_sp._CRS05_R5__complete_genome._length=5991225_assembly=GCF_001654515.1_(4795001..4800000)	Pseudomonas_sp._CRS05_R5__complete_genome	NZ_CP015852.1	GCF_001654515.1	4795001	4800000
Locus refseq|NZ_CP015852.1|chromosome_Pseudomonas_sp._CRS05_R5__complete_genome._length=5991225_assembly=GCF_001654515.1_(4995001..5000000)	Pseudomonas_sp._CRS05_R5__complete_genome	NZ_CP015852.1	GCF_001654515.1	4995001	5000000
Locus refseq|NZ_CP081178.1|chromosome_Pseudomonas_mandelii_strain_KGI_MA19_chromosome__complete_genome_length=6749770_assembly=GCF_019693255.1_(5405001..5410000)	Pseudomonas_mandelii_strain_KGI_MA19__complete_genome	NZ_CP081178.1	GCF_019693255.1	5405001	5410000
Locus refseq|NZ_CP081178.1|chromosome_Pseudomonas_mandelii_strain_KGI_MA19_chromosome__complete_genome_length=6749770_assembly=GCF_019693255.1_(6205001..6210000)	Pseudomonas_mandelii_strain_KGI_MA19__complete_genome	NZ_CP081178.1	GCF_019693255.1	6205001	6210000
Locus refseq|NZ_CP104579.1|chromosome_Pseudomonas_oleovorans_strain_GD04132_chromosome__complete_genome_length=4677167_assembly=GCF_029814875.1_(3060001..3065000)	Pseudomonas_oleovorans_strain_GD04132__complete_genome	NZ_CP104579.1	GCF_029814875.1	3060001	3065000
Locus refseq|NZ_LS999205.1|PPRCHA0_Pseudomonas_protegens_CHA0_genome_assembly__chromosome__1_length=6868303_assembly=GCF_900560965.1_(4810001..4815000)	PPRCHA0_Pseudomonas_protegens_CHA0_genome_assembly___1	NZ_LS999205.1	GCF_900560965.1	4810001	4815000
Locus refseq|NC_004129.6|chromosome_Pseudomonas_protegens_Pf_5_chromosome__complete_genome._length=7074893_assembly=GCF_000012265.1_(6945001..6950000)	Pseudomonas_protegens_Pf_5__complete_genome	NC_004129.6	GCF_000012265.1	6945001	6950000
Locus refseq|NC_010322.1|chromosome_Pseudomonas_putida_GB_1_chromosome__complete_genome._length=6078430_assembly=GCF_000019125.1_(675001..680000)	Pseudomonas_putida_GB_1__complete_genome	NC_010322.1	GCF_000019125.1	675001	680000
Locus refseq|NC_010322.1|chromosome_Pseudomonas_putida_GB_1_chromosome__complete_genome._length=6078430_assembly=GCF_000019125.1_(875001..880000)	Pseudomonas_putida_GB_1__complete_genome	NC_010322.1	GCF_000019125.1	875001	880000
Locus refseq|NC_010322.1|chromosome_Pseudomonas_putida_GB_1_chromosome__complete_genome._length=6078430_assembly=GCF_000019125.1_(1075001..1080000)	Pseudomonas_putida_GB_1__complete_genome	NC_010322.1	GCF_000019125.1	1075001	1080000
Locus refseq|NC_010322.1|chromosome_Pseudomonas_putida_GB_1_chromosome__complete_genome._length=6078430_assembly=GCF_000019125.1_(4675001..4680000)	Pseudomonas_putida_GB_1__complete_genome	NC_010322.1	GCF_000019125.1	4675001	4680000
Locus refseq|NC_002947.4|chromosome_Pseudomonas_putida_KT2440_chromosome__complete_genome._length=6181873_assembly=GCF_000007565.2_(1..5000)	Pseudomonas_putida_KT2440__complete_genome	NC_002947.4	GCF_000007565.2	1	5000
Locus refseq|NC_005773.3|chromosome_Pseudomonas_syringae_pv._phaseolicola_1448A_chromosome__complete_genome._length=5928787_assembly=GCF_000012205.1_(1420001..1425000)	Pseudomonas_syringae_pv._phaseolicola_1448A__complete_genome	NC_005773.3	GCF_000012205.1	1420001	1425000
Locus refseq|NC_005773.3|chromosome_Pseudomonas_syringae_pv._phaseolicola_1448A_chromosome__complete_genome._length=5928787_assembly=GCF_000012205.1_(2220001..2225000)	Pseudomonas_syringae_pv._phaseolicola_1448A__complete_genome	NC_005773.3	GCF_000012205.1	2220001	2225000
Locus refseq|NC_005773.3|chromosome_Pseudomonas_syringae_pv._phaseolicola_1448A_chromosome__complete_genome._length=5928787_assembly=GCF_000012205.1_(3020001..3025000)	Pseudomonas_syringae_pv._phaseolicola_1448A__complete_genome	NC_005773.3	GCF_000012205.1	3020001	3025000
Locus refseq|NC_005773.3|chromosome_Pseudomonas_syringae_pv._phaseolicola_1448A_chromosome__complete_genome._length=5928787_assembly=GCF_000012205.1_(5220001..5225000)	Pseudomonas_syringae_pv._phaseolicola_1448A__complete_genome	NC_005773.3	GCF_000012205.1	5220001	5225000
Locus refseq|NC_009434.1|chromosome_Pseudomonas_stutzeri_A1501_chromosome__complete_genome._length=4567418_assembly=GCF_000013785.1_(895001..900000)	Pseudomonas_stutzeri_A1501__complete_genome	NC_009434.1	GCF_000013785.1	895001	900000
Locus refseq|NC_015740.1|chromosome_Pseudomonas_stutzeri_ATCC_17588_=_LMG_11199_chromosome__complete_genome._length=4547930_assembly=GCF_000219605.1_(730001..735000)	Pseudomonas_stutzeri_ATCC_17588_=_LMG_11199__complete_genome	NC_015740.1	GCF_000219605.1	730001	735000
Locus refseq|NC_004578.1|chromosome_Pseudomonas_syringae_pv._tomato_str._DC3000_chromosome__complete_genome._length=6397126_assembly=GCF_000007805.1_(5585001..5590000)	Pseudomonas_syringae_pv._tomato_str._DC3000__complete_genome	NC_004578.1	GCF_000007805.1	5585001	5590000
Locus refseq|NC_004578.1|chromosome_Pseudomonas_syringae_pv._tomato_str._DC3000_chromosome__complete_genome._length=6397126_assembly=GCF_000007805.1_(6385001..6390000)	Pseudomonas_syringae_pv._tomato_str._DC3000__complete_genome	NC_004578.1	GCF_000007805.1	6385001	6390000
Locus refseq|NZ_LR657304.1|1_Pseudomonas_aeruginosa_PAK_chromosome_1_length=6395872_assembly=GCF_902172305.2_(740001..745000)	1_Pseudomonas_aeruginosa_PAK_1	NZ_LR657304.1	GCF_902172305.2	740001	745000
Locus refseq|NZ_LR657304.1|1_Pseudomonas_aeruginosa_PAK_chromosome_1_length=6395872_assembly=GCF_902172305.2_(5340001..5345000)	1_Pseudomonas_aeruginosa_PAK_1	NZ_LR657304.1	GCF_902172305.2	5340001	5345000
Locus refseq|NC_002516.2|chromosome_Pseudomonas_aeruginosa_PAO1_chromosome__complete_genome._length=6264404_assembly=GCF_000006765.1_(4945001..4950000)	Pseudomonas_aeruginosa_PAO1__complete_genome	NC_002516.2	GCF_000006765.1	4945001	4950000
Locus refseq|NC_002516.2|chromosome_Pseudomonas_aeruginosa_PAO1_chromosome__complete_genome._length=6264404_assembly=GCF_000006765.1_(5545001..5550000)	Pseudomonas_aeruginosa_PAO1__complete_genome	NC_002516.2	GCF_000006765.1	5545001	5550000
Locus refseq|NZ_CP072011.1|chromosome_Pseudomonas_corrugata_strain_3prime_chromosome__complete_genome_length=6332970_assembly=GCF_017604325.1_(5485001..5490000)	Pseudomonas_corrugata_strain_3prime__complete_genome	NZ_CP072011.1	GCF_017604325.1	5485001	5490000
Locus refseq|NZ_CP102177.1|chromosome_Pseudomonas_corrugata_strain_B21_055_chromosome__complete_genome_length=6698832_assembly=GCF_026016525.1_(4555001..4560000)	Pseudomonas_corrugata_strain_B21_055__complete_genome	NZ_CP102177.1	GCF_026016525.1	4555001	4560000
Locus refseq|NC_012660.1|chromosome_Pseudomonas_fluorescens_SBW25_chromosome__complete_genome._length=6722539_assembly=GCF_000009225.2_(460001..465000)	Pseudomonas_fluorescens_SBW25__complete_genome	NC_012660.1	GCF_000009225.2	460001	465000
Locus refseq|NC_012660.1|chromosome_Pseudomonas_fluorescens_SBW25_chromosome__complete_genome._length=6722539_assembly=GCF_000009225.2_(4260001..4265000)	Pseudomonas_fluorescens_SBW25__complete_genome	NC_012660.1	GCF_000009225.2	4260001	4265000
Locus refseq|NC_012660.1|chromosome_Pseudomonas_fluorescens_SBW25_chromosome__complete_genome._length=6722539_assembly=GCF_000009225.2_(6060001..6065000)	Pseudomonas_fluorescens_SBW25__complete_genome	NC_012660.1	GCF_000009225.2	6060001	6065000
Locus refseq|NZ_CP015852.1|chromosome_Pseudomonas_sp._CRS05_R5__complete_genome._length=5991225_assembly=GCF_001654515.1_(1..5000)	Pseudomonas_sp._CRS05_R5__complete_genome	NZ_CP015852.1	GCF_001654515.1	1	5000
Locus refseq|NZ_CP015852.1|chromosome_Pseudomonas_sp._CRS05_R5__complete_genome._length=5991225_assembly=GCF_001654515.1_(600001..605000)	Pseudomonas_sp._CRS05_R5__complete_genome	NZ_CP015852.1	GCF_001654515.1	600001	605000
Locus refseq|NZ_CP015852.1|chromosome_Pseudomonas_sp._CRS05_R5__complete_genome._length=5991225_assembly=GCF_001654515.1_(800001..805000)	Pseudomonas_sp._CRS05_R5__complete_genome	NZ_CP015852.1	GCF_001654515.1	800001	805000
Locus refseq|NZ_CP015852.1|chromosome_Pseudomonas_sp._CRS05_R5__complete_genome._length=5991225_assembly=GCF_001654515.1_(3800001..3805000)	Pseudomonas_sp._CRS05_R5__complete_genome	NZ_CP015852.1	GCF_001654515.1	3800001	3805000
Locus refseq|NZ_CP015852.1|chromosome_Pseudomonas_sp._CRS05_R5__complete_genome._length=5991225_assembly=GCF_001654515.1_(5800001..5805000)	Pseudomonas_sp._CRS05_R5__complete_genome	NZ_CP015852.1	GCF_001654515.1	5800001	5805000
Locus refseq|NZ_CP081178.1|chromosome_Pseudomonas_mandelii_strain_KGI_MA19_chromosome__complete_genome_length=6749770_assembly=GCF_019693255.1_(4810001..4815000)	Pseudomonas_mandelii_strain_KGI_MA19__complete_genome	NZ_CP081178.1	GCF_019693255.1	4810001	4815000
Locus refseq|NZ_CP081178.1|chromosome_Pseudomonas_mandelii_strain_KGI_MA19_chromosome__complete_genome_length=6749770_assembly=GCF_019693255.1_(5210001..5215000)	Pseudomonas_mandelii_strain_KGI_MA19__complete_genome	NZ_CP081178.1	GCF_019693255.1	5210001	5215000
Locus refseq|NZ_CP081178.1|chromosome_Pseudomonas_mandelii_strain_KGI_MA19_chromosome__complete_genome_length=6749770_assembly=GCF_019693255.1_(6210001..6215000)	Pseudomonas_mandelii_strain_KGI_MA19__complete_genome	NZ_CP081178.1	GCF_019693255.1	6210001	6215000
Locus refseq|NZ_CP104579.1|chromosome_Pseudomonas_oleovorans_strain_GD04132_chromosome__complete_genome_length=4677167_assembly=GCF_029814875.1_(4665001..4670000)	Pseudomonas_oleovorans_strain_GD04132__complete_genome	NZ_CP104579.1	GCF_029814875.1	4665001	4670000
Locus refseq|NZ_CP044074.1|chromosome_Pseudomonas_oryzihabitans_strain_FDAARGOS_657_chromosome__complete_genome_length=4949413_assembly=GCF_008693825.1_(790001..795000)	Pseudomonas_oryzihabitans_strain_FDAARGOS_657__complete_genome	NZ_CP044074.1	GCF_008693825.1	790001	795000
Locus refseq|NZ_CP044074.1|chromosome_Pseudomonas_oryzihabitans_strain_FDAARGOS_657_chromosome__complete_genome_length=4949413_assembly=GCF_008693825.1_(3990001..3995000)	Pseudomonas_oryzihabitans_strain_FDAARGOS_657__complete_genome	NZ_CP044074.1	GCF_008693825.1	3990001	3995000
Locus refseq|NZ_LS999205.1|PPRCHA0_Pseudomonas_protegens_CHA0_genome_assembly__chromosome__1_length=6868303_assembly=GCF_900560965.1_(15001..20000)	PPRCHA0_Pseudomonas_protegens_CHA0_genome_assembly___1	NZ_LS999205.1	GCF_900560965.1	15001	20000
Locus refseq|NZ_LS999205.1|PPRCHA0_Pseudomonas_protegens_CHA0_genome_assembly__chromosome__1_length=6868303_assembly=GCF_900560965.1_(2215001..2220000)	PPRCHA0_Pseudomonas_protegens_CHA0_genome_assembly___1	NZ_LS999205.1	GCF_900560965.1	2215001	2220000
Locus refseq|NZ_LS999205.1|PPRCHA0_Pseudomonas_protegens_CHA0_genome_assembly__chromosome__1_length=6868303_assembly=GCF_900560965.1_(4415001..4420000)	PPRCHA0_Pseudomonas_protegens_CHA0_genome_assembly___1	NZ_LS999205.1	GCF_900560965.1	4415001	4420000
Locus refseq|NC_004129.6|chromosome_Pseudomonas_protegens_Pf_5_chromosome__complete_genome._length=7074893_assembly=GCF_000012265.1_(1350001..1355000)	Pseudomonas_protegens_Pf_5__complete_genome	NC_004129.6	GCF_000012265.1	1350001	1355000
Locus refseq|NC_004129.6|chromosome_Pseudomonas_protegens_Pf_5_chromosome__complete_genome._length=7074893_assembly=GCF_000012265.1_(3750001..3755000)	Pseudomonas_protegens_Pf_5__complete_genome	NC_004129.6	GCF_000012265.1	3750001	3755000
Locus refseq|NC_004129.6|chromosome_Pseudomonas_protegens_Pf_5_chromosome__complete_genome._length=7074893_assembly=GCF_000012265.1_(6350001..6355000)	Pseudomonas_protegens_Pf_5__complete_genome	NC_004129.6	GCF_000012265.1	6350001	6355000
Locus refseq|NC_010322.1|chromosome_Pseudomonas_putida_GB_1_chromosome__complete_genome._length=6078430_assembly=GCF_000019125.1_(4280001..4285000)	Pseudomonas_putida_GB_1__complete_genome	NC_010322.1	GCF_000019125.1	4280001	4285000
Locus refseq|NC_002947.4|chromosome_Pseudomonas_putida_KT2440_chromosome__complete_genome._length=6181873_assembly=GCF_000007565.2_(5001..10000)	Pseudomonas_putida_KT2440__complete_genome	NC_002947.4	GCF_000007565.2	5001	10000
Locus refseq|NC_002947.4|chromosome_Pseudomonas_putida_KT2440_chromosome__complete_genome._length=6181873_assembly=GCF_000007565.2_(805001..810000)	Pseudomonas_putida_KT2440__complete_genome	NC_002947.4	GCF_000007565.2	805001	810000
Locus refseq|NC_002947.4|chromosome_Pseudomonas_putida_KT2440_chromosome__complete_genome._length=6181873_assembly=GCF_000007565.2_(1805001..1810000)	Pseudomonas_putida_KT2440__complete_genome	NC_002947.4	GCF_000007565.2	1805001	1810000
Locus refseq|NC_005773.3|chromosome_Pseudomonas_syringae_pv._phaseolicola_1448A_chromosome__complete_genome._length=5928787_assembly=GCF_000012205.1_(1025001..1030000)	Pseudomonas_syringae_pv._phaseolicola_1448A__complete_genome	NC_005773.3	GCF_000012205.1	1025001	1030000
Locus refseq|NC_005773.3|chromosome_Pseudomonas_syringae_pv._phaseolicola_1448A_chromosome__complete_genome._length=5928787_assembly=GCF_000012205.1_(5225001..5230000)	Pseudomonas_syringae_pv._phaseolicola_1448A__complete_genome	NC_005773.3	GCF_000012205.1	5225001	5230000
Locus refseq|NC_009434.1|chromosome_Pseudomonas_stutzeri_A1501_chromosome__complete_genome._length=4567418_assembly=GCF_000013785.1_(900001..905000)	Pseudomonas_stutzeri_A1501__complete_genome	NC_009434.1	GCF_000013785.1	900001	905000
Locus refseq|NC_015740.1|chromosome_Pseudomonas_stutzeri_ATCC_17588_=_LMG_11199_chromosome__complete_genome._length=4547930_assembly=GCF_000219605.1_(735001..740000)	Pseudomonas_stutzeri_ATCC_17588_=_LMG_11199__complete_genome	NC_015740.1	GCF_000219605.1	735001	740000
Locus refseq|NZ_LR657304.1|1_Pseudomonas_aeruginosa_PAK_chromosome_1_length=6395872_assembly=GCF_902172305.2_(5345001..5350000)	1_Pseudomonas_aeruginosa_PAK_1	NZ_LR657304.1	GCF_902172305.2	5345001	5350000
Locus refseq|NC_002516.2|chromosome_Pseudomonas_aeruginosa_PAO1_chromosome__complete_genome._length=6264404_assembly=GCF_000006765.1_(3550001..3555000)	Pseudomonas_aeruginosa_PAO1__complete_genome	NC_002516.2	GCF_000006765.1	3550001	3555000
Locus refseq|NC_002516.2|chromosome_Pseudomonas_aeruginosa_PAO1_chromosome__complete_genome._length=6264404_assembly=GCF_000006765.1_(4950001..4955000)	Pseudomonas_aeruginosa_PAO1__complete_genome	NC_002516.2	GCF_000006765.1	4950001	4955000
Locus refseq|NC_012660.1|chromosome_Pseudomonas_fluorescens_SBW25_chromosome__complete_genome._length=6722539_assembly=GCF_000009225.2_(1065001..1070000)	Pseudomonas_fluorescens_SBW25__complete_genome	NC_012660.1	GCF_000009225.2	1065001	1070000
Locus refseq|NZ_CP015852.1|chromosome_Pseudomonas_sp._CRS05_R5__complete_genome._length=5991225_assembly=GCF_001654515.1_(1405001..1410000)	Pseudomonas_sp._CRS05_R5__complete_genome	NZ_CP015852.1	GCF_001654515.1	1405001	1410000
Locus refseq|NZ_CP081178.1|chromosome_Pseudomonas_mandelii_strain_KGI_MA19_chromosome__complete_genome_length=6749770_assembly=GCF_019693255.1_(215001..220000)	Pseudomonas_mandelii_strain_KGI_MA19__complete_genome	NZ_CP081178.1	GCF_019693255.1	215001	220000
Locus refseq|NZ_CP081178.1|chromosome_Pseudomonas_mandelii_strain_KGI_MA19_chromosome__complete_genome_length=6749770_assembly=GCF_019693255.1_(815001..820000)	Pseudomonas_mandelii_strain_KGI_MA19__complete_genome	NZ_CP081178.1	GCF_019693255.1	815001	820000
Locus refseq|NZ_CP081178.1|chromosome_Pseudomonas_mandelii_strain_KGI_MA19_chromosome__complete_genome_length=6749770_assembly=GCF_019693255.1_(2015001..2020000)	Pseudomonas_mandelii_strain_KGI_MA19__complete_genome	NZ_CP081178.1	GCF_019693255.1	2015001	2020000
Locus refseq|NZ_CP081178.1|chromosome_Pseudomonas_mandelii_strain_KGI_MA19_chromosome__complete_genome_length=6749770_assembly=GCF_019693255.1_(6215001..6220000)	Pseudomonas_mandelii_strain_KGI_MA19__complete_genome	NZ_CP081178.1	GCF_019693255.1	6215001	6220000
Locus refseq|NZ_CP044074.1|chromosome_Pseudomonas_oryzihabitans_strain_FDAARGOS_657_chromosome__complete_genome_length=4949413_assembly=GCF_008693825.1_(595001..600000)	Pseudomonas_oryzihabitans_strain_FDAARGOS_657__complete_genome	NZ_CP044074.1	GCF_008693825.1	595001	600000
Locus refseq|NZ_LS999205.1|PPRCHA0_Pseudomonas_protegens_CHA0_genome_assembly__chromosome__1_length=6868303_assembly=GCF_900560965.1_(20001..25000)	PPRCHA0_Pseudomonas_protegens_CHA0_genome_assembly___1	NZ_LS999205.1	GCF_900560965.1	20001	25000
Locus refseq|NZ_LS999205.1|PPRCHA0_Pseudomonas_protegens_CHA0_genome_assembly__chromosome__1_length=6868303_assembly=GCF_900560965.1_(2020001..2025000)	PPRCHA0_Pseudomonas_protegens_CHA0_genome_assembly___1	NZ_LS999205.1	GCF_900560965.1	2020001	2025000
Locus refseq|NZ_LS999205.1|PPRCHA0_Pseudomonas_protegens_CHA0_genome_assembly__chromosome__1_length=6868303_assembly=GCF_900560965.1_(5820001..5825000)	PPRCHA0_Pseudomonas_protegens_CHA0_genome_assembly___1	NZ_LS999205.1	GCF_900560965.1	5820001	5825000
Locus refseq|NZ_LS999205.1|PPRCHA0_Pseudomonas_protegens_CHA0_genome_assembly__chromosome__1_length=6868303_assembly=GCF_900560965.1_(6220001..6225000)	PPRCHA0_Pseudomonas_protegens_CHA0_genome_assembly___1	NZ_LS999205.1	GCF_900560965.1	6220001	6225000
Locus refseq|NC_004129.6|chromosome_Pseudomonas_protegens_Pf_5_chromosome__complete_genome._length=7074893_assembly=GCF_000012265.1_(1355001..1360000)	Pseudomonas_protegens_Pf_5__complete_genome	NC_004129.6	GCF_000012265.1	1355001	1360000
Locus refseq|NC_004129.6|chromosome_Pseudomonas_protegens_Pf_5_chromosome__complete_genome._length=7074893_assembly=GCF_000012265.1_(6355001..6360000)	Pseudomonas_protegens_Pf_5__complete_genome	NC_004129.6	GCF_000012265.1	6355001	6360000
Locus refseq|NC_010322.1|chromosome_Pseudomonas_putida_GB_1_chromosome__complete_genome._length=6078430_assembly=GCF_000019125.1_(3885001..3890000)	Pseudomonas_putida_GB_1__complete_genome	NC_010322.1	GCF_000019125.1	3885001	3890000
Locus refseq|NC_002947.4|chromosome_Pseudomonas_putida_KT2440_chromosome__complete_genome._length=6181873_assembly=GCF_000007565.2_(10001..15000)	Pseudomonas_putida_KT2440__complete_genome	NC_002947.4	GCF_000007565.2	10001	15000
Locus refseq|NC_002947.4|chromosome_Pseudomonas_putida_KT2440_chromosome__complete_genome._length=6181873_assembly=GCF_000007565.2_(2810001..2815000)	Pseudomonas_putida_KT2440__complete_genome	NC_002947.4	GCF_000007565.2	2810001	2815000
Locus refseq|NC_005773.3|chromosome_Pseudomonas_syringae_pv._phaseolicola_1448A_chromosome__complete_genome._length=5928787_assembly=GCF_000012205.1_(3630001..3635000)	Pseudomonas_syringae_pv._phaseolicola_1448A__complete_genome	NC_005773.3	GCF_000012205.1	3630001	3635000
Locus refseq|NC_005773.3|chromosome_Pseudomonas_syringae_pv._phaseolicola_1448A_chromosome__complete_genome._length=5928787_assembly=GCF_000012205.1_(3830001..3835000)	Pseudomonas_syringae_pv._phaseolicola_1448A__complete_genome	NC_005773.3	GCF_000012205.1	3830001	3835000
Locus refseq|NC_015740.1|chromosome_Pseudomonas_stutzeri_ATCC_17588_=_LMG_11199_chromosome__complete_genome._length=4547930_assembly=GCF_000219605.1_(740001..745000)	Pseudomonas_stutzeri_ATCC_17588_=_LMG_11199__complete_genome	NC_015740.1	GCF_000219605.1	740001	745000
Locus refseq|NC_004578.1|chromosome_Pseudomonas_syringae_pv._tomato_str._DC3000_chromosome__complete_genome._length=6397126_assembly=GCF_000007805.1_(3795001..3800000)	Pseudomonas_syringae_pv._tomato_str._DC3000__complete_genome	NC_004578.1	GCF_000007805.1	3795001	3800000
Locus refseq|NC_004578.1|chromosome_Pseudomonas_syringae_pv._tomato_str._DC3000_chromosome__complete_genome._length=6397126_assembly=GCF_000007805.1_(4195001..4200000)	Pseudomonas_syringae_pv._tomato_str._DC3000__complete_genome	NC_004578.1	GCF_000007805.1	4195001	4200000
Locus refseq|NZ_LR657304.1|1_Pseudomonas_aeruginosa_PAK_chromosome_1_length=6395872_assembly=GCF_902172305.2_(5750001..5755000)	1_Pseudomonas_aeruginosa_PAK_1	NZ_LR657304.1	GCF_902172305.2	5750001	5755000
Locus refseq|NC_002516.2|chromosome_Pseudomonas_aeruginosa_PAO1_chromosome__complete_genome._length=6264404_assembly=GCF_000006765.1_(1955001..1960000)	Pseudomonas_aeruginosa_PAO1__complete_genome	NC_002516.2	GCF_000006765.1	1955001	1960000
Locus refseq|NC_002516.2|chromosome_Pseudomonas_aeruginosa_PAO1_chromosome__complete_genome._length=6264404_assembly=GCF_000006765.1_(4755001..4760000)	Pseudomonas_aeruginosa_PAO1__complete_genome	NC_002516.2	GCF_000006765.1	4755001	4760000
Locus refseq|NZ_CP072011.1|chromosome_Pseudomonas_corrugata_strain_3prime_chromosome__complete_genome_length=6332970_assembly=GCF_017604325.1_(495001..500000)	Pseudomonas_corrugata_strain_3prime__complete_genome	NZ_CP072011.1	GCF_017604325.1	495001	500000
Locus refseq|NZ_CP072011.1|chromosome_Pseudomonas_corrugata_strain_3prime_chromosome__complete_genome_length=6332970_assembly=GCF_017604325.1_(1495001..1500000)	Pseudomonas_corrugata_strain_3prime__complete_genome	NZ_CP072011.1	GCF_017604325.1	1495001	1500000
Locus refseq|NZ_CP072011.1|chromosome_Pseudomonas_corrugata_strain_3prime_chromosome__complete_genome_length=6332970_assembly=GCF_017604325.1_(1895001..1900000)	Pseudomonas_corrugata_strain_3prime__complete_genome	NZ_CP072011.1	GCF_017604325.1	1895001	1900000
Locus refseq|NZ_CP072011.1|chromosome_Pseudomonas_corrugata_strain_3prime_chromosome__complete_genome_length=6332970_assembly=GCF_017604325.1_(5695001..5700000)	Pseudomonas_corrugata_strain_3prime__complete_genome	NZ_CP072011.1	GCF_017604325.1	5695001	5700000
Locus refseq|NZ_CP102177.1|chromosome_Pseudomonas_corrugata_strain_B21_055_chromosome__complete_genome_length=6698832_assembly=GCF_026016525.1_(565001..570000)	Pseudomonas_corrugata_strain_B21_055__complete_genome	NZ_CP102177.1	GCF_026016525.1	565001	570000
Locus refseq|NZ_CP102177.1|chromosome_Pseudomonas_corrugata_strain_B21_055_chromosome__complete_genome_length=6698832_assembly=GCF_026016525.1_(965001..970000)	Pseudomonas_corrugata_strain_B21_055__complete_genome	NZ_CP102177.1	GCF_026016525.1	965001	970000
Locus refseq|NZ_CP102177.1|chromosome_Pseudomonas_corrugata_strain_B21_055_chromosome__complete_genome_length=6698832_assembly=GCF_026016525.1_(3165001..3170000)	Pseudomonas_corrugata_strain_B21_055__complete_genome	NZ_CP102177.1	GCF_026016525.1	3165001	3170000
Locus refseq|NZ_CP102177.1|chromosome_Pseudomonas_corrugata_strain_B21_055_chromosome__complete_genome_length=6698832_assembly=GCF_026016525.1_(4165001..4170000)	Pseudomonas_corrugata_strain_B21_055__complete_genome	NZ_CP102177.1	GCF_026016525.1	4165001	4170000
Locus refseq|NZ_CP102177.1|chromosome_Pseudomonas_corrugata_strain_B21_055_chromosome__complete_genome_length=6698832_assembly=GCF_026016525.1_(4565001..4570000)	Pseudomonas_corrugata_strain_B21_055__complete_genome	NZ_CP102177.1	GCF_026016525.1	4565001	4570000
Locus refseq|NC_012660.1|chromosome_Pseudomonas_fluorescens_SBW25_chromosome__complete_genome._length=6722539_assembly=GCF_000009225.2_(870001..875000)	Pseudomonas_fluorescens_SBW25__complete_genome	NC_012660.1	GCF_000009225.2	870001	875000
Locus refseq|NC_012660.1|chromosome_Pseudomonas_fluorescens_SBW25_chromosome__complete_genome._length=6722539_assembly=GCF_000009225.2_(6070001..6075000)	Pseudomonas_fluorescens_SBW25__complete_genome	NC_012660.1	GCF_000009225.2	6070001	6075000
Locus refseq|NZ_CP015852.1|chromosome_Pseudomonas_sp._CRS05_R5__complete_genome._length=5991225_assembly=GCF_001654515.1_(4410001..4415000)	Pseudomonas_sp._CRS05_R5__complete_genome	NZ_CP015852.1	GCF_001654515.1	4410001	4415000
Locus refseq|NZ_CP081178.1|chromosome_Pseudomonas_mandelii_strain_KGI_MA19_chromosome__complete_genome_length=6749770_assembly=GCF_019693255.1_(3020001..3025000)	Pseudomonas_mandelii_strain_KGI_MA19__complete_genome	NZ_CP081178.1	GCF_019693255.1	3020001	3025000
Locus refseq|NZ_CP104579.1|chromosome_Pseudomonas_oleovorans_strain_GD04132_chromosome__complete_genome_length=4677167_assembly=GCF_029814875.1_(2675001..2680000)	Pseudomonas_oleovorans_strain_GD04132__complete_genome	NZ_CP104579.1	GCF_029814875.1	2675001	2680000
Locus refseq|NZ_LS999205.1|PPRCHA0_Pseudomonas_protegens_CHA0_genome_assembly__chromosome__1_length=6868303_assembly=GCF_900560965.1_(6225001..6230000)	PPRCHA0_Pseudomonas_protegens_CHA0_genome_assembly___1	NZ_LS999205.1	GCF_900560965.1	6225001	6230000
Locus refseq|NZ_LS999205.1|PPRCHA0_Pseudomonas_protegens_CHA0_genome_assembly__chromosome__1_length=6868303_assembly=GCF_900560965.1_(6625001..6630000)	PPRCHA0_Pseudomonas_protegens_CHA0_genome_assembly___1	NZ_LS999205.1	GCF_900560965.1	6625001	6630000
Locus refseq|NC_004129.6|chromosome_Pseudomonas_protegens_Pf_5_chromosome__complete_genome._length=7074893_assembly=GCF_000012265.1_(960001..965000)	Pseudomonas_protegens_Pf_5__complete_genome	NC_004129.6	GCF_000012265.1	960001	965000
Locus refseq|NC_004129.6|chromosome_Pseudomonas_protegens_Pf_5_chromosome__complete_genome._length=7074893_assembly=GCF_000012265.1_(2160001..2165000)	Pseudomonas_protegens_Pf_5__complete_genome	NC_004129.6	GCF_000012265.1	2160001	2165000
Locus refseq|NC_004129.6|chromosome_Pseudomonas_protegens_Pf_5_chromosome__complete_genome._length=7074893_assembly=GCF_000012265.1_(6360001..6365000)	Pseudomonas_protegens_Pf_5__complete_genome	NC_004129.6	GCF_000012265.1	6360001	6365000
Locus refseq|NC_010322.1|chromosome_Pseudomonas_putida_GB_1_chromosome__complete_genome._length=6078430_assembly=GCF_000019125.1_(4690001..4695000)	Pseudomonas_putida_GB_1__complete_genome	NC_010322.1	GCF_000019125.1	4690001	4695000
Locus refseq|NC_002947.4|chromosome_Pseudomonas_putida_KT2440_chromosome__complete_genome._length=6181873_assembly=GCF_000007565.2_(415001..420000)	Pseudomonas_putida_KT2440__complete_genome	NC_002947.4	GCF_000007565.2	415001	420000
Locus refseq|NC_005773.3|chromosome_Pseudomonas_syringae_pv._phaseolicola_1448A_chromosome__complete_genome._length=5928787_assembly=GCF_000012205.1_(2635001..2640000)	Pseudomonas_syringae_pv._phaseolicola_1448A__complete_genome	NC_005773.3	GCF_000012205.1	2635001	2640000
Locus refseq|NC_005773.3|chromosome_Pseudomonas_syringae_pv._phaseolicola_1448A_chromosome__complete_genome._length=5928787_assembly=GCF_000012205.1_(5235001..5240000)	Pseudomonas_syringae_pv._phaseolicola_1448A__complete_genome	NC_005773.3	GCF_000012205.1	5235001	5240000
Locus refseq|NC_015740.1|chromosome_Pseudomonas_stutzeri_ATCC_17588_=_LMG_11199_chromosome__complete_genome._length=4547930_assembly=GCF_000219605.1_(745001..750000)	Pseudomonas_stutzeri_ATCC_17588_=_LMG_11199__complete_genome	NC_015740.1	GCF_000219605.1	745001	750000
Locus refseq|NC_004578.1|chromosome_Pseudomonas_syringae_pv._tomato_str._DC3000_chromosome__complete_genome._length=6397126_assembly=GCF_000007805.1_(1..5000)	Pseudomonas_syringae_pv._tomato_str._DC3000__complete_genome	NC_004578.1	GCF_000007805.1	1	5000
Locus refseq|NC_004578.1|chromosome_Pseudomonas_syringae_pv._tomato_str._DC3000_chromosome__complete_genome._length=6397126_assembly=GCF_000007805.1_(5600001..5605000)	Pseudomonas_syringae_pv._tomato_str._DC3000__complete_genome	NC_004578.1	GCF_000007805.1	5600001	5605000
Locus refseq|NC_002516.2|chromosome_Pseudomonas_aeruginosa_PAO1_chromosome__complete_genome._length=6264404_assembly=GCF_000006765.1_(1960001..1965000)	Pseudomonas_aeruginosa_PAO1__complete_genome	NC_002516.2	GCF_000006765.1	1960001	1965000
Locus refseq|NC_002516.2|chromosome_Pseudomonas_aeruginosa_PAO1_chromosome__complete_genome._length=6264404_assembly=GCF_000006765.1_(3360001..3365000)	Pseudomonas_aeruginosa_PAO1__complete_genome	NC_002516.2	GCF_000006765.1	3360001	3365000
Locus refseq|NC_002516.2|chromosome_Pseudomonas_aeruginosa_PAO1_chromosome__complete_genome._length=6264404_assembly=GCF_000006765.1_(4760001..4765000)	Pseudomonas_aeruginosa_PAO1__complete_genome	NC_002516.2	GCF_000006765.1	4760001	4765000
Locus refseq|NZ_CP072011.1|chromosome_Pseudomonas_corrugata_strain_3prime_chromosome__complete_genome_length=6332970_assembly=GCF_017604325.1_(4100001..4105000)	Pseudomonas_corrugata_strain_3prime__complete_genome	NZ_CP072011.1	GCF_017604325.1	4100001	4105000
Locus refseq|NZ_CP072011.1|chromosome_Pseudomonas_corrugata_strain_3prime_chromosome__complete_genome_length=6332970_assembly=GCF_017604325.1_(4500001..4505000)	Pseudomonas_corrugata_strain_3prime__complete_genome	NZ_CP072011.1	GCF_017604325.1	4500001	4505000
Locus refseq|NZ_CP072011.1|chromosome_Pseudomonas_corrugata_strain_3prime_chromosome__complete_genome_length=6332970_assembly=GCF_017604325.1_(5100001..5105000)	Pseudomonas_corrugata_strain_3prime__complete_genome	NZ_CP072011.1	GCF_017604325.1	5100001	5105000
Locus refseq|NZ_CP072011.1|chromosome_Pseudomonas_corrugata_strain_3prime_chromosome__complete_genome_length=6332970_assembly=GCF_017604325.1_(5300001..5305000)	Pseudomonas_corrugata_strain_3prime__complete_genome	NZ_CP072011.1	GCF_017604325.1	5300001	5305000
Locus refseq|NZ_CP072011.1|chromosome_Pseudomonas_corrugata_strain_3prime_chromosome__complete_genome_length=6332970_assembly=GCF_017604325.1_(5700001..5705000)	Pseudomonas_corrugata_strain_3prime__complete_genome	NZ_CP072011.1	GCF_017604325.1	5700001	5705000
Locus refseq|NZ_CP102177.1|chromosome_Pseudomonas_corrugata_strain_B21_055_chromosome__complete_genome_length=6698832_assembly=GCF_026016525.1_(970001..975000)	Pseudomonas_corrugata_strain_B21_055__complete_genome	NZ_CP102177.1	GCF_026016525.1	970001	975000
Locus refseq|NZ_CP102177.1|chromosome_Pseudomonas_corrugata_strain_B21_055_chromosome__complete_genome_length=6698832_assembly=GCF_026016525.1_(1170001..1175000)	Pseudomonas_corrugata_strain_B21_055__complete_genome	NZ_CP102177.1	GCF_026016525.1	1170001	1175000
Locus refseq|NC_012660.1|chromosome_Pseudomonas_fluorescens_SBW25_chromosome__complete_genome._length=6722539_assembly=GCF_000009225.2_(3875001..3880000)	Pseudomonas_fluorescens_SBW25__complete_genome	NC_012660.1	GCF_000009225.2	3875001	3880000
Locus refseq|NZ_CP065202.1|chromosome_Pseudomonas_fragi_strain_A13BB_chromosome__complete_genome_length=4940458_assembly=GCF_015767515.1_(3555001..3560000)	Pseudomonas_fragi_strain_A13BB__complete_genome	NZ_CP065202.1	GCF_015767515.1	3555001	3560000
Locus refseq|NZ_CP015852.1|chromosome_Pseudomonas_sp._CRS05_R5__complete_genome._length=5991225_assembly=GCF_001654515.1_(4015001..4020000)	Pseudomonas_sp._CRS05_R5__complete_genome	NZ_CP015852.1	GCF_001654515.1	4015001	4020000
Locus refseq|NZ_CP081178.1|chromosome_Pseudomonas_mandelii_strain_KGI_MA19_chromosome__complete_genome_length=6749770_assembly=GCF_019693255.1_(6225001..6230000)	Pseudomonas_mandelii_strain_KGI_MA19__complete_genome	NZ_CP081178.1	GCF_019693255.1	6225001	6230000
Locus refseq|NZ_LS999205.1|PPRCHA0_Pseudomonas_protegens_CHA0_genome_assembly__chromosome__1_length=6868303_assembly=GCF_900560965.1_(3430001..3435000)	PPRCHA0_Pseudomonas_protegens_CHA0_genome_assembly___1	NZ_LS999205.1	GCF_900560965.1	3430001	3435000
Locus refseq|NZ_LS999205.1|PPRCHA0_Pseudomonas_protegens_CHA0_genome_assembly__chromosome__1_length=6868303_assembly=GCF_900560965.1_(5630001..5635000)	PPRCHA0_Pseudomonas_protegens_CHA0_genome_assembly___1	NZ_LS999205.1	GCF_900560965.1	5630001	5635000
Locus refseq|NZ_LS999205.1|PPRCHA0_Pseudomonas_protegens_CHA0_genome_assembly__chromosome__1_length=6868303_assembly=GCF_900560965.1_(6230001..6235000)	PPRCHA0_Pseudomonas_protegens_CHA0_genome_assembly___1	NZ_LS999205.1	GCF_900560965.1	6230001	6235000
Locus refseq|NC_004129.6|chromosome_Pseudomonas_protegens_Pf_5_chromosome__complete_genome._length=7074893_assembly=GCF_000012265.1_(965001..970000)	Pseudomonas_protegens_Pf_5__complete_genome	NC_004129.6	GCF_000012265.1	965001	970000
Locus refseq|NC_004129.6|chromosome_Pseudomonas_protegens_Pf_5_chromosome__complete_genome._length=7074893_assembly=GCF_000012265.1_(1165001..1170000)	Pseudomonas_protegens_Pf_5__complete_genome	NC_004129.6	GCF_000012265.1	1165001	1170000
Locus refseq|NC_004129.6|chromosome_Pseudomonas_protegens_Pf_5_chromosome__complete_genome._length=7074893_assembly=GCF_000012265.1_(2165001..2170000)	Pseudomonas_protegens_Pf_5__complete_genome	NC_004129.6	GCF_000012265.1	2165001	2170000
Locus refseq|NC_004129.6|chromosome_Pseudomonas_protegens_Pf_5_chromosome__complete_genome._length=7074893_assembly=GCF_000012265.1_(6365001..6370000)	Pseudomonas_protegens_Pf_5__complete_genome	NC_004129.6	GCF_000012265.1	6365001	6370000
Locus refseq|NC_005773.3|chromosome_Pseudomonas_syringae_pv._phaseolicola_1448A_chromosome__complete_genome._length=5928787_assembly=GCF_000012205.1_(5240001..5245000)	Pseudomonas_syringae_pv._phaseolicola_1448A__complete_genome	NC_005773.3	GCF_000012205.1	5240001	5245000
Locus refseq|NC_009434.1|chromosome_Pseudomonas_stutzeri_A1501_chromosome__complete_genome._length=4567418_assembly=GCF_000013785.1_(3515001..3520000)	Pseudomonas_stutzeri_A1501__complete_genome	NC_009434.1	GCF_000013785.1	3515001	3520000
Locus refseq|NC_004578.1|chromosome_Pseudomonas_syringae_pv._tomato_str._DC3000_chromosome__complete_genome._length=6397126_assembly=GCF_000007805.1_(205001..210000)	Pseudomonas_syringae_pv._tomato_str._DC3000__complete_genome	NC_004578.1	GCF_000007805.1	205001	210000
Locus refseq|NC_004578.1|chromosome_Pseudomonas_syringae_pv._tomato_str._DC3000_chromosome__complete_genome._length=6397126_assembly=GCF_000007805.1_(605001..610000)	Pseudomonas_syringae_pv._tomato_str._DC3000__complete_genome	NC_004578.1	GCF_000007805.1	605001	610000
Locus refseq|NC_004578.1|chromosome_Pseudomonas_syringae_pv._tomato_str._DC3000_chromosome__complete_genome._length=6397126_assembly=GCF_000007805.1_(3805001..3810000)	Pseudomonas_syringae_pv._tomato_str._DC3000__complete_genome	NC_004578.1	GCF_000007805.1	3805001	3810000
Locus refseq|NZ_LR657304.1|1_Pseudomonas_aeruginosa_PAK_chromosome_1_length=6395872_assembly=GCF_902172305.2_(2760001..2765000)	1_Pseudomonas_aeruginosa_PAK_1	NZ_LR657304.1	GCF_902172305.2	2760001	2765000
Locus refseq|NC_002516.2|chromosome_Pseudomonas_aeruginosa_PAO1_chromosome__complete_genome._length=6264404_assembly=GCF_000006765.1_(1965001..1970000)	Pseudomonas_aeruginosa_PAO1__complete_genome	NC_002516.2	GCF_000006765.1	1965001	1970000
Locus refseq|NC_002516.2|chromosome_Pseudomonas_aeruginosa_PAO1_chromosome__complete_genome._length=6264404_assembly=GCF_000006765.1_(4765001..4770000)	Pseudomonas_aeruginosa_PAO1__complete_genome	NC_002516.2	GCF_000006765.1	4765001	4770000
Locus refseq|NZ_CP072011.1|chromosome_Pseudomonas_corrugata_strain_3prime_chromosome__complete_genome_length=6332970_assembly=GCF_017604325.1_(5305001..5310000)	Pseudomonas_corrugata_strain_3prime__complete_genome	NZ_CP072011.1	GCF_017604325.1	5305001	5310000
Locus refseq|NZ_CP102177.1|chromosome_Pseudomonas_corrugata_strain_B21_055_chromosome__complete_genome_length=6698832_assembly=GCF_026016525.1_(3775001..3780000)	Pseudomonas_corrugata_strain_B21_055__complete_genome	NZ_CP102177.1	GCF_026016525.1	3775001	3780000
Locus refseq|NZ_CP102177.1|chromosome_Pseudomonas_corrugata_strain_B21_055_chromosome__complete_genome_length=6698832_assembly=GCF_026016525.1_(5175001..5180000)	Pseudomonas_corrugata_strain_B21_055__complete_genome	NZ_CP102177.1	GCF_026016525.1	5175001	5180000
Locus refseq|NC_012660.1|chromosome_Pseudomonas_fluorescens_SBW25_chromosome__complete_genome._length=6722539_assembly=GCF_000009225.2_(880001..885000)	Pseudomonas_fluorescens_SBW25__complete_genome	NC_012660.1	GCF_000009225.2	880001	885000
Locus refseq|NC_012660.1|chromosome_Pseudomonas_fluorescens_SBW25_chromosome__complete_genome._length=6722539_assembly=GCF_000009225.2_(3880001..3885000)	Pseudomonas_fluorescens_SBW25__complete_genome	NC_012660.1	GCF_000009225.2	3880001	3885000
Locus refseq|NZ_CP015852.1|chromosome_Pseudomonas_sp._CRS05_R5__complete_genome._length=5991225_assembly=GCF_001654515.1_(1820001..1825000)	Pseudomonas_sp._CRS05_R5__complete_genome	NZ_CP015852.1	GCF_001654515.1	1820001	1825000
Locus refseq|NZ_CP015852.1|chromosome_Pseudomonas_sp._CRS05_R5__complete_genome._length=5991225_assembly=GCF_001654515.1_(4020001..4025000)	Pseudomonas_sp._CRS05_R5__complete_genome	NZ_CP015852.1	GCF_001654515.1	4020001	4025000
Locus refseq|NZ_CP081178.1|chromosome_Pseudomonas_mandelii_strain_KGI_MA19_chromosome__complete_genome_length=6749770_assembly=GCF_019693255.1_(230001..235000)	Pseudomonas_mandelii_strain_KGI_MA19__complete_genome	NZ_CP081178.1	GCF_019693255.1	230001	235000
Locus refseq|NZ_CP104579.1|chromosome_Pseudomonas_oleovorans_strain_GD04132_chromosome__complete_genome_length=4677167_assembly=GCF_029814875.1_(2685001..2690000)	Pseudomonas_oleovorans_strain_GD04132__complete_genome	NZ_CP104579.1	GCF_029814875.1	2685001	2690000
Locus refseq|NZ_LS999205.1|PPRCHA0_Pseudomonas_protegens_CHA0_genome_assembly__chromosome__1_length=6868303_assembly=GCF_900560965.1_(1635001..1640000)	PPRCHA0_Pseudomonas_protegens_CHA0_genome_assembly___1	NZ_LS999205.1	GCF_900560965.1	1635001	1640000
Locus refseq|NZ_LS999205.1|PPRCHA0_Pseudomonas_protegens_CHA0_genome_assembly__chromosome__1_length=6868303_assembly=GCF_900560965.1_(4435001..4440000)	PPRCHA0_Pseudomonas_protegens_CHA0_genome_assembly___1	NZ_LS999205.1	GCF_900560965.1	4435001	4440000
Locus refseq|NZ_LS999205.1|PPRCHA0_Pseudomonas_protegens_CHA0_genome_assembly__chromosome__1_length=6868303_assembly=GCF_900560965.1_(5835001..5840000)	PPRCHA0_Pseudomonas_protegens_CHA0_genome_assembly___1	NZ_LS999205.1	GCF_900560965.1	5835001	5840000
Locus refseq|NC_004129.6|chromosome_Pseudomonas_protegens_Pf_5_chromosome__complete_genome._length=7074893_assembly=GCF_000012265.1_(970001..975000)	Pseudomonas_protegens_Pf_5__complete_genome	NC_004129.6	GCF_000012265.1	970001	975000
Locus refseq|NC_004129.6|chromosome_Pseudomonas_protegens_Pf_5_chromosome__complete_genome._length=7074893_assembly=GCF_000012265.1_(1370001..1375000)	Pseudomonas_protegens_Pf_5__complete_genome	NC_004129.6	GCF_000012265.1	1370001	1375000
Locus refseq|NC_004129.6|chromosome_Pseudomonas_protegens_Pf_5_chromosome__complete_genome._length=7074893_assembly=GCF_000012265.1_(6370001..6375000)	Pseudomonas_protegens_Pf_5__complete_genome	NC_004129.6	GCF_000012265.1	6370001	6375000
Locus refseq|NC_015740.1|chromosome_Pseudomonas_stutzeri_ATCC_17588_=_LMG_11199_chromosome__complete_genome._length=4547930_assembly=GCF_000219605.1_(755001..760000)	Pseudomonas_stutzeri_ATCC_17588_=_LMG_11199__complete_genome	NC_015740.1	GCF_000219605.1	755001	760000
Locus refseq|NC_004578.1|chromosome_Pseudomonas_syringae_pv._tomato_str._DC3000_chromosome__complete_genome._length=6397126_assembly=GCF_000007805.1_(2010001..2015000)	Pseudomonas_syringae_pv._tomato_str._DC3000__complete_genome	NC_004578.1	GCF_000007805.1	2010001	2015000
Locus refseq|NC_004578.1|chromosome_Pseudomonas_syringae_pv._tomato_str._DC3000_chromosome__complete_genome._length=6397126_assembly=GCF_000007805.1_(3810001..3815000)	Pseudomonas_syringae_pv._tomato_str._DC3000__complete_genome	NC_004578.1	GCF_000007805.1	3810001	3815000
Locus refseq|NZ_CP072011.1|chromosome_Pseudomonas_corrugata_strain_3prime_chromosome__complete_genome_length=6332970_assembly=GCF_017604325.1_(4110001..4115000)	Pseudomonas_corrugata_strain_3prime__complete_genome	NZ_CP072011.1	GCF_017604325.1	4110001	4115000
Locus refseq|NZ_CP102177.1|chromosome_Pseudomonas_corrugata_strain_B21_055_chromosome__complete_genome_length=6698832_assembly=GCF_026016525.1_(1380001..1385000)	Pseudomonas_corrugata_strain_B21_055__complete_genome	NZ_CP102177.1	GCF_026016525.1	1380001	1385000
Locus refseq|NZ_CP102177.1|chromosome_Pseudomonas_corrugata_strain_B21_055_chromosome__complete_genome_length=6698832_assembly=GCF_026016525.1_(1980001..1985000)	Pseudomonas_corrugata_strain_B21_055__complete_genome	NZ_CP102177.1	GCF_026016525.1	1980001	1985000
Locus refseq|NZ_CP102177.1|chromosome_Pseudomonas_corrugata_strain_B21_055_chromosome__complete_genome_length=6698832_assembly=GCF_026016525.1_(5980001..5985000)	Pseudomonas_corrugata_strain_B21_055__complete_genome	NZ_CP102177.1	GCF_026016525.1	5980001	5985000
Locus refseq|NZ_CP015852.1|chromosome_Pseudomonas_sp._CRS05_R5__complete_genome._length=5991225_assembly=GCF_001654515.1_(2625001..2630000)	Pseudomonas_sp._CRS05_R5__complete_genome	NZ_CP015852.1	GCF_001654515.1	2625001	2630000
Locus refseq|NZ_CP081178.1|chromosome_Pseudomonas_mandelii_strain_KGI_MA19_chromosome__complete_genome_length=6749770_assembly=GCF_019693255.1_(2235001..2240000)	Pseudomonas_mandelii_strain_KGI_MA19__complete_genome	NZ_CP081178.1	GCF_019693255.1	2235001	2240000
Locus refseq|NZ_CP104579.1|chromosome_Pseudomonas_oleovorans_strain_GD04132_chromosome__complete_genome_length=4677167_assembly=GCF_029814875.1_(490001..495000)	Pseudomonas_oleovorans_strain_GD04132__complete_genome	NZ_CP104579.1	GCF_029814875.1	490001	495000
Locus refseq|NZ_CP044074.1|chromosome_Pseudomonas_oryzihabitans_strain_FDAARGOS_657_chromosome__complete_genome_length=4949413_assembly=GCF_008693825.1_(3015001..3020000)	Pseudomonas_oryzihabitans_strain_FDAARGOS_657__complete_genome	NZ_CP044074.1	GCF_008693825.1	3015001	3020000
Locus refseq|NZ_LS999205.1|PPRCHA0_Pseudomonas_protegens_CHA0_genome_assembly__chromosome__1_length=6868303_assembly=GCF_900560965.1_(640001..645000)	PPRCHA0_Pseudomonas_protegens_CHA0_genome_assembly___1	NZ_LS999205.1	GCF_900560965.1	640001	645000
Locus refseq|NZ_LS999205.1|PPRCHA0_Pseudomonas_protegens_CHA0_genome_assembly__chromosome__1_length=6868303_assembly=GCF_900560965.1_(1040001..1045000)	PPRCHA0_Pseudomonas_protegens_CHA0_genome_assembly___1	NZ_LS999205.1	GCF_900560965.1	1040001	1045000
Locus refseq|NZ_LS999205.1|PPRCHA0_Pseudomonas_protegens_CHA0_genome_assembly__chromosome__1_length=6868303_assembly=GCF_900560965.1_(2240001..2245000)	PPRCHA0_Pseudomonas_protegens_CHA0_genome_assembly___1	NZ_LS999205.1	GCF_900560965.1	2240001	2245000
Locus refseq|NZ_LS999205.1|PPRCHA0_Pseudomonas_protegens_CHA0_genome_assembly__chromosome__1_length=6868303_assembly=GCF_900560965.1_(5640001..5645000)	PPRCHA0_Pseudomonas_protegens_CHA0_genome_assembly___1	NZ_LS999205.1	GCF_900560965.1	5640001	5645000
Locus refseq|NZ_LS999205.1|PPRCHA0_Pseudomonas_protegens_CHA0_genome_assembly__chromosome__1_length=6868303_assembly=GCF_900560965.1_(6040001..6045000)	PPRCHA0_Pseudomonas_protegens_CHA0_genome_assembly___1	NZ_LS999205.1	GCF_900560965.1	6040001	6045000
Locus refseq|NC_004129.6|chromosome_Pseudomonas_protegens_Pf_5_chromosome__complete_genome._length=7074893_assembly=GCF_000012265.1_(3775001..3780000)	Pseudomonas_protegens_Pf_5__complete_genome	NC_004129.6	GCF_000012265.1	3775001	3780000
Locus refseq|NC_004129.6|chromosome_Pseudomonas_protegens_Pf_5_chromosome__complete_genome._length=7074893_assembly=GCF_000012265.1_(6375001..6380000)	Pseudomonas_protegens_Pf_5__complete_genome	NC_004129.6	GCF_000012265.1	6375001	6380000
Locus refseq|NC_010322.1|chromosome_Pseudomonas_putida_GB_1_chromosome__complete_genome._length=6078430_assembly=GCF_000019125.1_(2705001..2710000)	Pseudomonas_putida_GB_1__complete_genome	NC_010322.1	GCF_000019125.1	2705001	2710000
Locus refseq|NC_010322.1|chromosome_Pseudomonas_putida_GB_1_chromosome__complete_genome._length=6078430_assembly=GCF_000019125.1_(4105001..4110000)	Pseudomonas_putida_GB_1__complete_genome	NC_010322.1	GCF_000019125.1	4105001	4110000
Locus refseq|NC_002947.4|chromosome_Pseudomonas_putida_KT2440_chromosome__complete_genome._length=6181873_assembly=GCF_000007565.2_(5630001..5635000)	Pseudomonas_putida_KT2440__complete_genome	NC_002947.4	GCF_000007565.2	5630001	5635000
Locus refseq|NC_005773.3|chromosome_Pseudomonas_syringae_pv._phaseolicola_1448A_chromosome__complete_genome._length=5928787_assembly=GCF_000012205.1_(1050001..1055000)	Pseudomonas_syringae_pv._phaseolicola_1448A__complete_genome	NC_005773.3	GCF_000012205.1	1050001	1055000
Locus refseq|NC_005773.3|chromosome_Pseudomonas_syringae_pv._phaseolicola_1448A_chromosome__complete_genome._length=5928787_assembly=GCF_000012205.1_(3050001..3055000)	Pseudomonas_syringae_pv._phaseolicola_1448A__complete_genome	NC_005773.3	GCF_000012205.1	3050001	3055000
Locus refseq|NC_015740.1|chromosome_Pseudomonas_stutzeri_ATCC_17588_=_LMG_11199_chromosome__complete_genome._length=4547930_assembly=GCF_000219605.1_(2360001..2365000)	Pseudomonas_stutzeri_ATCC_17588_=_LMG_11199__complete_genome	NC_015740.1	GCF_000219605.1	2360001	2365000
Locus refseq|NC_004578.1|chromosome_Pseudomonas_syringae_pv._tomato_str._DC3000_chromosome__complete_genome._length=6397126_assembly=GCF_000007805.1_(1215001..1220000)	Pseudomonas_syringae_pv._tomato_str._DC3000__complete_genome	NC_004578.1	GCF_000007805.1	1215001	1220000
Locus refseq|NC_004578.1|chromosome_Pseudomonas_syringae_pv._tomato_str._DC3000_chromosome__complete_genome._length=6397126_assembly=GCF_000007805.1_(2415001..2420000)	Pseudomonas_syringae_pv._tomato_str._DC3000__complete_genome	NC_004578.1	GCF_000007805.1	2415001	2420000
Locus refseq|NC_004578.1|chromosome_Pseudomonas_syringae_pv._tomato_str._DC3000_chromosome__complete_genome._length=6397126_assembly=GCF_000007805.1_(3815001..3820000)	Pseudomonas_syringae_pv._tomato_str._DC3000__complete_genome	NC_004578.1	GCF_000007805.1	3815001	3820000
Locus refseq|NC_004578.1|chromosome_Pseudomonas_syringae_pv._tomato_str._DC3000_chromosome__complete_genome._length=6397126_assembly=GCF_000007805.1_(6215001..6220000)	Pseudomonas_syringae_pv._tomato_str._DC3000__complete_genome	NC_004578.1	GCF_000007805.1	6215001	6220000
Locus refseq|NZ_LR657304.1|1_Pseudomonas_aeruginosa_PAK_chromosome_1_length=6395872_assembly=GCF_902172305.2_(3970001..3975000)	1_Pseudomonas_aeruginosa_PAK_1	NZ_LR657304.1	GCF_902172305.2	3970001	3975000
Locus refseq|NC_002516.2|chromosome_Pseudomonas_aeruginosa_PAO1_chromosome__complete_genome._length=6264404_assembly=GCF_000006765.1_(1775001..1780000)	Pseudomonas_aeruginosa_PAO1__complete_genome	NC_002516.2	GCF_000006765.1	1775001	1780000
Locus refseq|NC_002516.2|chromosome_Pseudomonas_aeruginosa_PAO1_chromosome__complete_genome._length=6264404_assembly=GCF_000006765.1_(4775001..4780000)	Pseudomonas_aeruginosa_PAO1__complete_genome	NC_002516.2	GCF_000006765.1	4775001	4780000
Locus refseq|NZ_CP072011.1|chromosome_Pseudomonas_corrugata_strain_3prime_chromosome__complete_genome_length=6332970_assembly=GCF_017604325.1_(1915001..1920000)	Pseudomonas_corrugata_strain_3prime__complete_genome	NZ_CP072011.1	GCF_017604325.1	1915001	1920000
Locus refseq|NZ_CP072011.1|chromosome_Pseudomonas_corrugata_strain_3prime_chromosome__complete_genome_length=6332970_assembly=GCF_017604325.1_(3915001..3920000)	Pseudomonas_corrugata_strain_3prime__complete_genome	NZ_CP072011.1	GCF_017604325.1	3915001	3920000
Locus refseq|NZ_CP072011.1|chromosome_Pseudomonas_corrugata_strain_3prime_chromosome__complete_genome_length=6332970_assembly=GCF_017604325.1_(4115001..4120000)	Pseudomonas_corrugata_strain_3prime__complete_genome	NZ_CP072011.1	GCF_017604325.1	4115001	4120000
Locus refseq|NZ_CP072011.1|chromosome_Pseudomonas_corrugata_strain_3prime_chromosome__complete_genome_length=6332970_assembly=GCF_017604325.1_(4915001..4920000)	Pseudomonas_corrugata_strain_3prime__complete_genome	NZ_CP072011.1	GCF_017604325.1	4915001	4920000
Locus refseq|NZ_CP072011.1|chromosome_Pseudomonas_corrugata_strain_3prime_chromosome__complete_genome_length=6332970_assembly=GCF_017604325.1_(5315001..5320000)	Pseudomonas_corrugata_strain_3prime__complete_genome	NZ_CP072011.1	GCF_017604325.1	5315001	5320000
Locus refseq|NZ_CP072011.1|chromosome_Pseudomonas_corrugata_strain_3prime_chromosome__complete_genome_length=6332970_assembly=GCF_017604325.1_(6315001..6320000)	Pseudomonas_corrugata_strain_3prime__complete_genome	NZ_CP072011.1	GCF_017604325.1	6315001	6320000
Locus refseq|NZ_CP102177.1|chromosome_Pseudomonas_corrugata_strain_B21_055_chromosome__complete_genome_length=6698832_assembly=GCF_026016525.1_(1385001..1390000)	Pseudomonas_corrugata_strain_B21_055__complete_genome	NZ_CP102177.1	GCF_026016525.1	1385001	1390000
Locus refseq|NZ_CP102177.1|chromosome_Pseudomonas_corrugata_strain_B21_055_chromosome__complete_genome_length=6698832_assembly=GCF_026016525.1_(5585001..5590000)	Pseudomonas_corrugata_strain_B21_055__complete_genome	NZ_CP102177.1	GCF_026016525.1	5585001	5590000
Locus refseq|NZ_CP102177.1|chromosome_Pseudomonas_corrugata_strain_B21_055_chromosome__complete_genome_length=6698832_assembly=GCF_026016525.1_(5985001..5990000)	Pseudomonas_corrugata_strain_B21_055__complete_genome	NZ_CP102177.1	GCF_026016525.1	5985001	5990000
Locus refseq|NC_012660.1|chromosome_Pseudomonas_fluorescens_SBW25_chromosome__complete_genome._length=6722539_assembly=GCF_000009225.2_(490001..495000)	Pseudomonas_fluorescens_SBW25__complete_genome	NC_012660.1	GCF_000009225.2	490001	495000
Locus refseq|NC_012660.1|chromosome_Pseudomonas_fluorescens_SBW25_chromosome__complete_genome._length=6722539_assembly=GCF_000009225.2_(690001..695000)	Pseudomonas_fluorescens_SBW25__complete_genome	NC_012660.1	GCF_000009225.2	690001	695000
Locus refseq|NC_012660.1|chromosome_Pseudomonas_fluorescens_SBW25_chromosome__complete_genome._length=6722539_assembly=GCF_000009225.2_(4890001..4895000)	Pseudomonas_fluorescens_SBW25__complete_genome	NC_012660.1	GCF_000009225.2	4890001	4895000
Locus refseq|NZ_CP065202.1|chromosome_Pseudomonas_fragi_strain_A13BB_chromosome__complete_genome_length=4940458_assembly=GCF_015767515.1_(1170001..1175000)	Pseudomonas_fragi_strain_A13BB__complete_genome	NZ_CP065202.1	GCF_015767515.1	1170001	1175000
Locus refseq|NZ_CP015852.1|chromosome_Pseudomonas_sp._CRS05_R5__complete_genome._length=5991225_assembly=GCF_001654515.1_(5430001..5435000)	Pseudomonas_sp._CRS05_R5__complete_genome	NZ_CP015852.1	GCF_001654515.1	5430001	5435000
Locus refseq|NZ_CP081178.1|chromosome_Pseudomonas_mandelii_strain_KGI_MA19_chromosome__complete_genome_length=6749770_assembly=GCF_019693255.1_(2440001..2445000)	Pseudomonas_mandelii_strain_KGI_MA19__complete_genome	NZ_CP081178.1	GCF_019693255.1	2440001	2445000
Locus refseq|NZ_CP104579.1|chromosome_Pseudomonas_oleovorans_strain_GD04132_chromosome__complete_genome_length=4677167_assembly=GCF_029814875.1_(895001..900000)	Pseudomonas_oleovorans_strain_GD04132__complete_genome	NZ_CP104579.1	GCF_029814875.1	895001	900000
Locus refseq|NZ_CP044074.1|chromosome_Pseudomonas_oryzihabitans_strain_FDAARGOS_657_chromosome__complete_genome_length=4949413_assembly=GCF_008693825.1_(2020001..2025000)	Pseudomonas_oryzihabitans_strain_FDAARGOS_657__complete_genome	NZ_CP044074.1	GCF_008693825.1	2020001	2025000
Locus refseq|NZ_LS999205.1|PPRCHA0_Pseudomonas_protegens_CHA0_genome_assembly__chromosome__1_length=6868303_assembly=GCF_900560965.1_(4045001..4050000)	PPRCHA0_Pseudomonas_protegens_CHA0_genome_assembly___1	NZ_LS999205.1	GCF_900560965.1	4045001	4050000
Locus refseq|NZ_LS999205.1|PPRCHA0_Pseudomonas_protegens_CHA0_genome_assembly__chromosome__1_length=6868303_assembly=GCF_900560965.1_(4445001..4450000)	PPRCHA0_Pseudomonas_protegens_CHA0_genome_assembly___1	NZ_LS999205.1	GCF_900560965.1	4445001	4450000
Locus refseq|NZ_LS999205.1|PPRCHA0_Pseudomonas_protegens_CHA0_genome_assembly__chromosome__1_length=6868303_assembly=GCF_900560965.1_(5645001..5650000)	PPRCHA0_Pseudomonas_protegens_CHA0_genome_assembly___1	NZ_LS999205.1	GCF_900560965.1	5645001	5650000
Locus refseq|NZ_LS999205.1|PPRCHA0_Pseudomonas_protegens_CHA0_genome_assembly__chromosome__1_length=6868303_assembly=GCF_900560965.1_(6245001..6250000)	PPRCHA0_Pseudomonas_protegens_CHA0_genome_assembly___1	NZ_LS999205.1	GCF_900560965.1	6245001	6250000
Locus refseq|NC_004129.6|chromosome_Pseudomonas_protegens_Pf_5_chromosome__complete_genome._length=7074893_assembly=GCF_000012265.1_(180001..185000)	Pseudomonas_protegens_Pf_5__complete_genome	NC_004129.6	GCF_000012265.1	180001	185000
Locus refseq|NC_004129.6|chromosome_Pseudomonas_protegens_Pf_5_chromosome__complete_genome._length=7074893_assembly=GCF_000012265.1_(1980001..1985000)	Pseudomonas_protegens_Pf_5__complete_genome	NC_004129.6	GCF_000012265.1	1980001	1985000
Locus refseq|NC_010322.1|chromosome_Pseudomonas_putida_GB_1_chromosome__complete_genome._length=6078430_assembly=GCF_000019125.1_(1310001..1315000)	Pseudomonas_putida_GB_1__complete_genome	NC_010322.1	GCF_000019125.1	1310001	1315000
Locus refseq|NC_010322.1|chromosome_Pseudomonas_putida_GB_1_chromosome__complete_genome._length=6078430_assembly=GCF_000019125.1_(4110001..4115000)	Pseudomonas_putida_GB_1__complete_genome	NC_010322.1	GCF_000019125.1	4110001	4115000
Locus refseq|NC_005773.3|chromosome_Pseudomonas_syringae_pv._phaseolicola_1448A_chromosome__complete_genome._length=5928787_assembly=GCF_000012205.1_(455001..460000)	Pseudomonas_syringae_pv._phaseolicola_1448A__complete_genome	NC_005773.3	GCF_000012205.1	455001	460000
Locus refseq|NC_005773.3|chromosome_Pseudomonas_syringae_pv._phaseolicola_1448A_chromosome__complete_genome._length=5928787_assembly=GCF_000012205.1_(1055001..1060000)	Pseudomonas_syringae_pv._phaseolicola_1448A__complete_genome	NC_005773.3	GCF_000012205.1	1055001	1060000
Locus refseq|NC_009434.1|chromosome_Pseudomonas_stutzeri_A1501_chromosome__complete_genome._length=4567418_assembly=GCF_000013785.1_(2530001..2535000)	Pseudomonas_stutzeri_A1501__complete_genome	NC_009434.1	GCF_000013785.1	2530001	2535000
Locus refseq|NC_004578.1|chromosome_Pseudomonas_syringae_pv._tomato_str._DC3000_chromosome__complete_genome._length=6397126_assembly=GCF_000007805.1_(2420001..2425000)	Pseudomonas_syringae_pv._tomato_str._DC3000__complete_genome	NC_004578.1	GCF_000007805.1	2420001	2425000
Locus refseq|NZ_LR657304.1|1_Pseudomonas_aeruginosa_PAK_chromosome_1_length=6395872_assembly=GCF_902172305.2_(2575001..2580000)	1_Pseudomonas_aeruginosa_PAK_1	NZ_LR657304.1	GCF_902172305.2	2575001	2580000
Locus refseq|NC_002516.2|chromosome_Pseudomonas_aeruginosa_PAO1_chromosome__complete_genome._length=6264404_assembly=GCF_000006765.1_(3980001..3985000)	Pseudomonas_aeruginosa_PAO1__complete_genome	NC_002516.2	GCF_000006765.1	3980001	3985000
Locus refseq|NC_002516.2|chromosome_Pseudomonas_aeruginosa_PAO1_chromosome__complete_genome._length=6264404_assembly=GCF_000006765.1_(4780001..4785000)	Pseudomonas_aeruginosa_PAO1__complete_genome	NC_002516.2	GCF_000006765.1	4780001	4785000
Locus refseq|NZ_CP072011.1|chromosome_Pseudomonas_corrugata_strain_3prime_chromosome__complete_genome_length=6332970_assembly=GCF_017604325.1_(4120001..4125000)	Pseudomonas_corrugata_strain_3prime__complete_genome	NZ_CP072011.1	GCF_017604325.1	4120001	4125000
Locus refseq|NZ_CP072011.1|chromosome_Pseudomonas_corrugata_strain_3prime_chromosome__complete_genome_length=6332970_assembly=GCF_017604325.1_(4520001..4525000)	Pseudomonas_corrugata_strain_3prime__complete_genome	NZ_CP072011.1	GCF_017604325.1	4520001	4525000
Locus refseq|NZ_CP072011.1|chromosome_Pseudomonas_corrugata_strain_3prime_chromosome__complete_genome_length=6332970_assembly=GCF_017604325.1_(6320001..6325000)	Pseudomonas_corrugata_strain_3prime__complete_genome	NZ_CP072011.1	GCF_017604325.1	6320001	6325000
Locus refseq|NZ_CP102177.1|chromosome_Pseudomonas_corrugata_strain_B21_055_chromosome__complete_genome_length=6698832_assembly=GCF_026016525.1_(1390001..1395000)	Pseudomonas_corrugata_strain_B21_055__complete_genome	NZ_CP102177.1	GCF_026016525.1	1390001	1395000
Locus refseq|NZ_CP102177.1|chromosome_Pseudomonas_corrugata_strain_B21_055_chromosome__complete_genome_length=6698832_assembly=GCF_026016525.1_(5590001..5595000)	Pseudomonas_corrugata_strain_B21_055__complete_genome	NZ_CP102177.1	GCF_026016525.1	5590001	5595000
Locus refseq|NZ_CP102177.1|chromosome_Pseudomonas_corrugata_strain_B21_055_chromosome__complete_genome_length=6698832_assembly=GCF_026016525.1_(5990001..5995000)	Pseudomonas_corrugata_strain_B21_055__complete_genome	NZ_CP102177.1	GCF_026016525.1	5990001	5995000
Locus refseq|NZ_CP015852.1|chromosome_Pseudomonas_sp._CRS05_R5__complete_genome._length=5991225_assembly=GCF_001654515.1_(2235001..2240000)	Pseudomonas_sp._CRS05_R5__complete_genome	NZ_CP015852.1	GCF_001654515.1	2235001	2240000
Locus refseq|NZ_CP015852.1|chromosome_Pseudomonas_sp._CRS05_R5__complete_genome._length=5991225_assembly=GCF_001654515.1_(4835001..4840000)	Pseudomonas_sp._CRS05_R5__complete_genome	NZ_CP015852.1	GCF_001654515.1	4835001	4840000
Locus refseq|NZ_CP015852.1|chromosome_Pseudomonas_sp._CRS05_R5__complete_genome._length=5991225_assembly=GCF_001654515.1_(5635001..5640000)	Pseudomonas_sp._CRS05_R5__complete_genome	NZ_CP015852.1	GCF_001654515.1	5635001	5640000
Locus refseq|NZ_CP081178.1|chromosome_Pseudomonas_mandelii_strain_KGI_MA19_chromosome__complete_genome_length=6749770_assembly=GCF_019693255.1_(445001..450000)	Pseudomonas_mandelii_strain_KGI_MA19__complete_genome	NZ_CP081178.1	GCF_019693255.1	445001	450000
Locus refseq|NZ_CP081178.1|chromosome_Pseudomonas_mandelii_strain_KGI_MA19_chromosome__complete_genome_length=6749770_assembly=GCF_019693255.1_(4845001..4850000)	Pseudomonas_mandelii_strain_KGI_MA19__complete_genome	NZ_CP081178.1	GCF_019693255.1	4845001	4850000
Locus refseq|NZ_CP044074.1|chromosome_Pseudomonas_oryzihabitans_strain_FDAARGOS_657_chromosome__complete_genome_length=4949413_assembly=GCF_008693825.1_(2025001..2030000)	Pseudomonas_oryzihabitans_strain_FDAARGOS_657__complete_genome	NZ_CP044074.1	GCF_008693825.1	2025001	2030000
Locus refseq|NZ_LS999205.1|PPRCHA0_Pseudomonas_protegens_CHA0_genome_assembly__chromosome__1_length=6868303_assembly=GCF_900560965.1_(4450001..4455000)	PPRCHA0_Pseudomonas_protegens_CHA0_genome_assembly___1	NZ_LS999205.1	GCF_900560965.1	4450001	4455000
Locus refseq|NZ_LS999205.1|PPRCHA0_Pseudomonas_protegens_CHA0_genome_assembly__chromosome__1_length=6868303_assembly=GCF_900560965.1_(5650001..5655000)	PPRCHA0_Pseudomonas_protegens_CHA0_genome_assembly___1	NZ_LS999205.1	GCF_900560965.1	5650001	5655000
Locus refseq|NZ_LS999205.1|PPRCHA0_Pseudomonas_protegens_CHA0_genome_assembly__chromosome__1_length=6868303_assembly=GCF_900560965.1_(6850001..6855000)	PPRCHA0_Pseudomonas_protegens_CHA0_genome_assembly___1	NZ_LS999205.1	GCF_900560965.1	6850001	6855000
Locus refseq|NC_010322.1|chromosome_Pseudomonas_putida_GB_1_chromosome__complete_genome._length=6078430_assembly=GCF_000019125.1_(4115001..4120000)	Pseudomonas_putida_GB_1__complete_genome	NC_010322.1	GCF_000019125.1	4115001	4120000
Locus refseq|NC_010322.1|chromosome_Pseudomonas_putida_GB_1_chromosome__complete_genome._length=6078430_assembly=GCF_000019125.1_(5515001..5520000)	Pseudomonas_putida_GB_1__complete_genome	NC_010322.1	GCF_000019125.1	5515001	5520000
Locus refseq|NZ_LR657304.1|1_Pseudomonas_aeruginosa_PAK_chromosome_1_length=6395872_assembly=GCF_902172305.2_(2580001..2585000)	1_Pseudomonas_aeruginosa_PAK_1	NZ_LR657304.1	GCF_902172305.2	2580001	2585000
Locus refseq|NZ_LR657304.1|1_Pseudomonas_aeruginosa_PAK_chromosome_1_length=6395872_assembly=GCF_902172305.2_(6380001..6385000)	1_Pseudomonas_aeruginosa_PAK_1	NZ_LR657304.1	GCF_902172305.2	6380001	6385000
Locus refseq|NC_002516.2|chromosome_Pseudomonas_aeruginosa_PAO1_chromosome__complete_genome._length=6264404_assembly=GCF_000006765.1_(4985001..4990000)	Pseudomonas_aeruginosa_PAO1__complete_genome	NC_002516.2	GCF_000006765.1	4985001	4990000
Locus refseq|NZ_CP102177.1|chromosome_Pseudomonas_corrugata_strain_B21_055_chromosome__complete_genome_length=6698832_assembly=GCF_026016525.1_(1395001..1400000)	Pseudomonas_corrugata_strain_B21_055__complete_genome	NZ_CP102177.1	GCF_026016525.1	1395001	1400000
Locus refseq|NZ_CP102177.1|chromosome_Pseudomonas_corrugata_strain_B21_055_chromosome__complete_genome_length=6698832_assembly=GCF_026016525.1_(3195001..3200000)	Pseudomonas_corrugata_strain_B21_055__complete_genome	NZ_CP102177.1	GCF_026016525.1	3195001	3200000
Locus refseq|NZ_CP102177.1|chromosome_Pseudomonas_corrugata_strain_B21_055_chromosome__complete_genome_length=6698832_assembly=GCF_026016525.1_(5995001..6000000)	Pseudomonas_corrugata_strain_B21_055__complete_genome	NZ_CP102177.1	GCF_026016525.1	5995001	6000000
Locus refseq|NC_012660.1|chromosome_Pseudomonas_fluorescens_SBW25_chromosome__complete_genome._length=6722539_assembly=GCF_000009225.2_(500001..505000)	Pseudomonas_fluorescens_SBW25__complete_genome	NC_012660.1	GCF_000009225.2	500001	505000
Locus refseq|NC_012660.1|chromosome_Pseudomonas_fluorescens_SBW25_chromosome__complete_genome._length=6722539_assembly=GCF_000009225.2_(1700001..1705000)	Pseudomonas_fluorescens_SBW25__complete_genome	NC_012660.1	GCF_000009225.2	1700001	1705000
Locus refseq|NC_012660.1|chromosome_Pseudomonas_fluorescens_SBW25_chromosome__complete_genome._length=6722539_assembly=GCF_000009225.2_(2900001..2905000)	Pseudomonas_fluorescens_SBW25__complete_genome	NC_012660.1	GCF_000009225.2	2900001	2905000
Locus refseq|NC_012660.1|chromosome_Pseudomonas_fluorescens_SBW25_chromosome__complete_genome._length=6722539_assembly=GCF_000009225.2_(4900001..4905000)	Pseudomonas_fluorescens_SBW25__complete_genome	NC_012660.1	GCF_000009225.2	4900001	4905000
Locus refseq|NC_012660.1|chromosome_Pseudomonas_fluorescens_SBW25_chromosome__complete_genome._length=6722539_assembly=GCF_000009225.2_(6700001..6705000)	Pseudomonas_fluorescens_SBW25__complete_genome	NC_012660.1	GCF_000009225.2	6700001	6705000
Locus refseq|NZ_CP065202.1|chromosome_Pseudomonas_fragi_strain_A13BB_chromosome__complete_genome_length=4940458_assembly=GCF_015767515.1_(580001..585000)	Pseudomonas_fragi_strain_A13BB__complete_genome	NZ_CP065202.1	GCF_015767515.1	580001	585000
Locus refseq|NZ_CP065202.1|chromosome_Pseudomonas_fragi_strain_A13BB_chromosome__complete_genome_length=4940458_assembly=GCF_015767515.1_(1980001..1985000)	Pseudomonas_fragi_strain_A13BB__complete_genome	NZ_CP065202.1	GCF_015767515.1	1980001	1985000
Locus refseq|NZ_CP065202.1|chromosome_Pseudomonas_fragi_strain_A13BB_chromosome__complete_genome_length=4940458_assembly=GCF_015767515.1_(3780001..3785000)	Pseudomonas_fragi_strain_A13BB__complete_genome	NZ_CP065202.1	GCF_015767515.1	3780001	3785000
Locus refseq|NZ_CP015852.1|chromosome_Pseudomonas_sp._CRS05_R5__complete_genome._length=5991225_assembly=GCF_001654515.1_(1440001..1445000)	Pseudomonas_sp._CRS05_R5__complete_genome	NZ_CP015852.1	GCF_001654515.1	1440001	1445000
Locus refseq|NZ_CP081178.1|chromosome_Pseudomonas_mandelii_strain_KGI_MA19_chromosome__complete_genome_length=6749770_assembly=GCF_019693255.1_(5850001..5855000)	Pseudomonas_mandelii_strain_KGI_MA19__complete_genome	NZ_CP081178.1	GCF_019693255.1	5850001	5855000
Locus refseq|NZ_CP104579.1|chromosome_Pseudomonas_oleovorans_strain_GD04132_chromosome__complete_genome_length=4677167_assembly=GCF_029814875.1_(905001..910000)	Pseudomonas_oleovorans_strain_GD04132__complete_genome	NZ_CP104579.1	GCF_029814875.1	905001	910000
Locus refseq|NZ_CP104579.1|chromosome_Pseudomonas_oleovorans_strain_GD04132_chromosome__complete_genome_length=4677167_assembly=GCF_029814875.1_(3905001..3910000)	Pseudomonas_oleovorans_strain_GD04132__complete_genome	NZ_CP104579.1	GCF_029814875.1	3905001	3910000
Locus refseq|NZ_LS999205.1|PPRCHA0_Pseudomonas_protegens_CHA0_genome_assembly__chromosome__1_length=6868303_assembly=GCF_900560965.1_(1655001..1660000)	PPRCHA0_Pseudomonas_protegens_CHA0_genome_assembly___1	NZ_LS999205.1	GCF_900560965.1	1655001	1660000
Locus refseq|NZ_LS999205.1|PPRCHA0_Pseudomonas_protegens_CHA0_genome_assembly__chromosome__1_length=6868303_assembly=GCF_900560965.1_(3655001..3660000)	PPRCHA0_Pseudomonas_protegens_CHA0_genome_assembly___1	NZ_LS999205.1	GCF_900560965.1	3655001	3660000
Locus refseq|NZ_LS999205.1|PPRCHA0_Pseudomonas_protegens_CHA0_genome_assembly__chromosome__1_length=6868303_assembly=GCF_900560965.1_(5855001..5860000)	PPRCHA0_Pseudomonas_protegens_CHA0_genome_assembly___1	NZ_LS999205.1	GCF_900560965.1	5855001	5860000
Locus refseq|NZ_LS999205.1|PPRCHA0_Pseudomonas_protegens_CHA0_genome_assembly__chromosome__1_length=6868303_assembly=GCF_900560965.1_(6855001..6860000)	PPRCHA0_Pseudomonas_protegens_CHA0_genome_assembly___1	NZ_LS999205.1	GCF_900560965.1	6855001	6860000
Locus refseq|NC_004129.6|chromosome_Pseudomonas_protegens_Pf_5_chromosome__complete_genome._length=7074893_assembly=GCF_000012265.1_(590001..595000)	Pseudomonas_protegens_Pf_5__complete_genome	NC_004129.6	GCF_000012265.1	590001	595000
Locus refseq|NC_004129.6|chromosome_Pseudomonas_protegens_Pf_5_chromosome__complete_genome._length=7074893_assembly=GCF_000012265.1_(6990001..6995000)	Pseudomonas_protegens_Pf_5__complete_genome	NC_004129.6	GCF_000012265.1	6990001	6995000
Locus refseq|NC_010322.1|chromosome_Pseudomonas_putida_GB_1_chromosome__complete_genome._length=6078430_assembly=GCF_000019125.1_(1520001..1525000)	Pseudomonas_putida_GB_1__complete_genome	NC_010322.1	GCF_000019125.1	1520001	1525000
Locus refseq|NC_010322.1|chromosome_Pseudomonas_putida_GB_1_chromosome__complete_genome._length=6078430_assembly=GCF_000019125.1_(5520001..5525000)	Pseudomonas_putida_GB_1__complete_genome	NC_010322.1	GCF_000019125.1	5520001	5525000
Locus refseq|NC_005773.3|chromosome_Pseudomonas_syringae_pv._phaseolicola_1448A_chromosome__complete_genome._length=5928787_assembly=GCF_000012205.1_(4865001..4870000)	Pseudomonas_syringae_pv._phaseolicola_1448A__complete_genome	NC_005773.3	GCF_000012205.1	4865001	4870000
Locus refseq|NC_004578.1|chromosome_Pseudomonas_syringae_pv._tomato_str._DC3000_chromosome__complete_genome._length=6397126_assembly=GCF_000007805.1_(2630001..2635000)	Pseudomonas_syringae_pv._tomato_str._DC3000__complete_genome	NC_004578.1	GCF_000007805.1	2630001	2635000
Locus refseq|NC_004578.1|chromosome_Pseudomonas_syringae_pv._tomato_str._DC3000_chromosome__complete_genome._length=6397126_assembly=GCF_000007805.1_(3030001..3035000)	Pseudomonas_syringae_pv._tomato_str._DC3000__complete_genome	NC_004578.1	GCF_000007805.1	3030001	3035000
Locus refseq|NZ_LR657304.1|1_Pseudomonas_aeruginosa_PAK_chromosome_1_length=6395872_assembly=GCF_902172305.2_(2585001..2590000)	1_Pseudomonas_aeruginosa_PAK_1	NZ_LR657304.1	GCF_902172305.2	2585001	2590000
Locus refseq|NZ_LR657304.1|1_Pseudomonas_aeruginosa_PAK_chromosome_1_length=6395872_assembly=GCF_902172305.2_(5385001..5390000)	1_Pseudomonas_aeruginosa_PAK_1	NZ_LR657304.1	GCF_902172305.2	5385001	5390000
Locus refseq|NZ_LR657304.1|1_Pseudomonas_aeruginosa_PAK_chromosome_1_length=6395872_assembly=GCF_902172305.2_(6385001..6390000)	1_Pseudomonas_aeruginosa_PAK_1	NZ_LR657304.1	GCF_902172305.2	6385001	6390000
Locus refseq|NC_002516.2|chromosome_Pseudomonas_aeruginosa_PAO1_chromosome__complete_genome._length=6264404_assembly=GCF_000006765.1_(4790001..4795000)	Pseudomonas_aeruginosa_PAO1__complete_genome	NC_002516.2	GCF_000006765.1	4790001	4795000
Locus refseq|NZ_CP072011.1|chromosome_Pseudomonas_corrugata_strain_3prime_chromosome__complete_genome_length=6332970_assembly=GCF_017604325.1_(6130001..6135000)	Pseudomonas_corrugata_strain_3prime__complete_genome	NZ_CP072011.1	GCF_017604325.1	6130001	6135000
Locus refseq|NZ_CP102177.1|chromosome_Pseudomonas_corrugata_strain_B21_055_chromosome__complete_genome_length=6698832_assembly=GCF_026016525.1_(1..5000)	Pseudomonas_corrugata_strain_B21_055__complete_genome	NZ_CP102177.1	GCF_026016525.1	1	5000
Locus refseq|NZ_CP102177.1|chromosome_Pseudomonas_corrugata_strain_B21_055_chromosome__complete_genome_length=6698832_assembly=GCF_026016525.1_(6000001..6005000)	Pseudomonas_corrugata_strain_B21_055__complete_genome	NZ_CP102177.1	GCF_026016525.1	6000001	6005000
Locus refseq|NC_012660.1|chromosome_Pseudomonas_fluorescens_SBW25_chromosome__complete_genome._length=6722539_assembly=GCF_000009225.2_(905001..910000)	Pseudomonas_fluorescens_SBW25__complete_genome	NC_012660.1	GCF_000009225.2	905001	910000
Locus refseq|NC_012660.1|chromosome_Pseudomonas_fluorescens_SBW25_chromosome__complete_genome._length=6722539_assembly=GCF_000009225.2_(5505001..5510000)	Pseudomonas_fluorescens_SBW25__complete_genome	NC_012660.1	GCF_000009225.2	5505001	5510000
Locus refseq|NC_012660.1|chromosome_Pseudomonas_fluorescens_SBW25_chromosome__complete_genome._length=6722539_assembly=GCF_000009225.2_(6705001..6710000)	Pseudomonas_fluorescens_SBW25__complete_genome	NC_012660.1	GCF_000009225.2	6705001	6710000
Locus refseq|NZ_CP015852.1|chromosome_Pseudomonas_sp._CRS05_R5__complete_genome._length=5991225_assembly=GCF_001654515.1_(4845001..4850000)	Pseudomonas_sp._CRS05_R5__complete_genome	NZ_CP015852.1	GCF_001654515.1	4845001	4850000
Locus refseq|NZ_CP015852.1|chromosome_Pseudomonas_sp._CRS05_R5__complete_genome._length=5991225_assembly=GCF_001654515.1_(5045001..5050000)	Pseudomonas_sp._CRS05_R5__complete_genome	NZ_CP015852.1	GCF_001654515.1	5045001	5050000
Locus refseq|NZ_CP081178.1|chromosome_Pseudomonas_mandelii_strain_KGI_MA19_chromosome__complete_genome_length=6749770_assembly=GCF_019693255.1_(3855001..3860000)	Pseudomonas_mandelii_strain_KGI_MA19__complete_genome	NZ_CP081178.1	GCF_019693255.1	3855001	3860000
Locus refseq|NZ_CP081178.1|chromosome_Pseudomonas_mandelii_strain_KGI_MA19_chromosome__complete_genome_length=6749770_assembly=GCF_019693255.1_(5055001..5060000)	Pseudomonas_mandelii_strain_KGI_MA19__complete_genome	NZ_CP081178.1	GCF_019693255.1	5055001	5060000
Locus refseq|NZ_CP081178.1|chromosome_Pseudomonas_mandelii_strain_KGI_MA19_chromosome__complete_genome_length=6749770_assembly=GCF_019693255.1_(5855001..5860000)	Pseudomonas_mandelii_strain_KGI_MA19__complete_genome	NZ_CP081178.1	GCF_019693255.1	5855001	5860000
Locus refseq|NZ_CP081178.1|chromosome_Pseudomonas_mandelii_strain_KGI_MA19_chromosome__complete_genome_length=6749770_assembly=GCF_019693255.1_(6655001..6660000)	Pseudomonas_mandelii_strain_KGI_MA19__complete_genome	NZ_CP081178.1	GCF_019693255.1	6655001	6660000
Locus refseq|NZ_CP104579.1|chromosome_Pseudomonas_oleovorans_strain_GD04132_chromosome__complete_genome_length=4677167_assembly=GCF_029814875.1_(910001..915000)	Pseudomonas_oleovorans_strain_GD04132__complete_genome	NZ_CP104579.1	GCF_029814875.1	910001	915000
Locus refseq|NZ_CP104579.1|chromosome_Pseudomonas_oleovorans_strain_GD04132_chromosome__complete_genome_length=4677167_assembly=GCF_029814875.1_(3910001..3915000)	Pseudomonas_oleovorans_strain_GD04132__complete_genome	NZ_CP104579.1	GCF_029814875.1	3910001	3915000
Locus refseq|NZ_CP044074.1|chromosome_Pseudomonas_oryzihabitans_strain_FDAARGOS_657_chromosome__complete_genome_length=4949413_assembly=GCF_008693825.1_(2835001..2840000)	Pseudomonas_oryzihabitans_strain_FDAARGOS_657__complete_genome	NZ_CP044074.1	GCF_008693825.1	2835001	2840000
Locus refseq|NZ_LS999205.1|PPRCHA0_Pseudomonas_protegens_CHA0_genome_assembly__chromosome__1_length=6868303_assembly=GCF_900560965.1_(660001..665000)	PPRCHA0_Pseudomonas_protegens_CHA0_genome_assembly___1	NZ_LS999205.1	GCF_900560965.1	660001	665000
Locus refseq|NZ_LS999205.1|PPRCHA0_Pseudomonas_protegens_CHA0_genome_assembly__chromosome__1_length=6868303_assembly=GCF_900560965.1_(1860001..1865000)	PPRCHA0_Pseudomonas_protegens_CHA0_genome_assembly___1	NZ_LS999205.1	GCF_900560965.1	1860001	1865000
Locus refseq|NC_004129.6|chromosome_Pseudomonas_protegens_Pf_5_chromosome__complete_genome._length=7074893_assembly=GCF_000012265.1_(1995001..2000000)	Pseudomonas_protegens_Pf_5__complete_genome	NC_004129.6	GCF_000012265.1	1995001	2000000
Locus refseq|NC_002947.4|chromosome_Pseudomonas_putida_KT2440_chromosome__complete_genome._length=6181873_assembly=GCF_000007565.2_(850001..855000)	Pseudomonas_putida_KT2440__complete_genome	NC_002947.4	GCF_000007565.2	850001	855000
Locus refseq|NC_009434.1|chromosome_Pseudomonas_stutzeri_A1501_chromosome__complete_genome._length=4567418_assembly=GCF_000013785.1_(4545001..4550000)	Pseudomonas_stutzeri_A1501__complete_genome	NC_009434.1	GCF_000013785.1	4545001	4550000
Locus refseq|NC_004578.1|chromosome_Pseudomonas_syringae_pv._tomato_str._DC3000_chromosome__complete_genome._length=6397126_assembly=GCF_000007805.1_(1435001..1440000)	Pseudomonas_syringae_pv._tomato_str._DC3000__complete_genome	NC_004578.1	GCF_000007805.1	1435001	1440000
Locus refseq|NC_004578.1|chromosome_Pseudomonas_syringae_pv._tomato_str._DC3000_chromosome__complete_genome._length=6397126_assembly=GCF_000007805.1_(5035001..5040000)	Pseudomonas_syringae_pv._tomato_str._DC3000__complete_genome	NC_004578.1	GCF_000007805.1	5035001	5040000
Locus refseq|NZ_LR657304.1|1_Pseudomonas_aeruginosa_PAK_chromosome_1_length=6395872_assembly=GCF_902172305.2_(5790001..5795000)	1_Pseudomonas_aeruginosa_PAK_1	NZ_LR657304.1	GCF_902172305.2	5790001	5795000
Locus refseq|NZ_CP072011.1|chromosome_Pseudomonas_corrugata_strain_3prime_chromosome__complete_genome_length=6332970_assembly=GCF_017604325.1_(135001..140000)	Pseudomonas_corrugata_strain_3prime__complete_genome	NZ_CP072011.1	GCF_017604325.1	135001	140000
Locus refseq|NZ_CP102177.1|chromosome_Pseudomonas_corrugata_strain_B21_055_chromosome__complete_genome_length=6698832_assembly=GCF_026016525.1_(6005001..6010000)	Pseudomonas_corrugata_strain_B21_055__complete_genome	NZ_CP102177.1	GCF_026016525.1	6005001	6010000
Locus refseq|NC_012660.1|chromosome_Pseudomonas_fluorescens_SBW25_chromosome__complete_genome._length=6722539_assembly=GCF_000009225.2_(1110001..1115000)	Pseudomonas_fluorescens_SBW25__complete_genome	NC_012660.1	GCF_000009225.2	1110001	1115000
Locus refseq|NC_012660.1|chromosome_Pseudomonas_fluorescens_SBW25_chromosome__complete_genome._length=6722539_assembly=GCF_000009225.2_(2910001..2915000)	Pseudomonas_fluorescens_SBW25__complete_genome	NC_012660.1	GCF_000009225.2	2910001	2915000
Locus refseq|NC_012660.1|chromosome_Pseudomonas_fluorescens_SBW25_chromosome__complete_genome._length=6722539_assembly=GCF_000009225.2_(6710001..6715000)	Pseudomonas_fluorescens_SBW25__complete_genome	NC_012660.1	GCF_000009225.2	6710001	6715000
Locus refseq|NZ_CP015852.1|chromosome_Pseudomonas_sp._CRS05_R5__complete_genome._length=5991225_assembly=GCF_001654515.1_(4850001..4855000)	Pseudomonas_sp._CRS05_R5__complete_genome	NZ_CP015852.1	GCF_001654515.1	4850001	4855000
Locus refseq|NZ_CP081178.1|chromosome_Pseudomonas_mandelii_strain_KGI_MA19_chromosome__complete_genome_length=6749770_assembly=GCF_019693255.1_(2660001..2665000)	Pseudomonas_mandelii_strain_KGI_MA19__complete_genome	NZ_CP081178.1	GCF_019693255.1	2660001	2665000
Locus refseq|NZ_CP081178.1|chromosome_Pseudomonas_mandelii_strain_KGI_MA19_chromosome__complete_genome_length=6749770_assembly=GCF_019693255.1_(5060001..5065000)	Pseudomonas_mandelii_strain_KGI_MA19__complete_genome	NZ_CP081178.1	GCF_019693255.1	5060001	5065000
Locus refseq|NZ_CP104579.1|chromosome_Pseudomonas_oleovorans_strain_GD04132_chromosome__complete_genome_length=4677167_assembly=GCF_029814875.1_(1115001..1120000)	Pseudomonas_oleovorans_strain_GD04132__complete_genome	NZ_CP104579.1	GCF_029814875.1	1115001	1120000
Locus refseq|NZ_CP013987.1|chromosome_Pseudomonas_oryzihabitans_strain_USDA_ARS_USMARC_56511__complete_genome._length=4834356_assembly=GCF_001518815.1_(495001..500000)	Pseudomonas_oryzihabitans_strain_USDA_ARS_USMARC_56511__complete_genome	NZ_CP013987.1	GCF_001518815.1	495001	500000
Locus refseq|NZ_LS999205.1|PPRCHA0_Pseudomonas_protegens_CHA0_genome_assembly__chromosome__1_length=6868303_assembly=GCF_900560965.1_(865001..870000)	PPRCHA0_Pseudomonas_protegens_CHA0_genome_assembly___1	NZ_LS999205.1	GCF_900560965.1	865001	870000
Locus refseq|NZ_LS999205.1|PPRCHA0_Pseudomonas_protegens_CHA0_genome_assembly__chromosome__1_length=6868303_assembly=GCF_900560965.1_(3065001..3070000)	PPRCHA0_Pseudomonas_protegens_CHA0_genome_assembly___1	NZ_LS999205.1	GCF_900560965.1	3065001	3070000
Locus refseq|NC_004129.6|chromosome_Pseudomonas_protegens_Pf_5_chromosome__complete_genome._length=7074893_assembly=GCF_000012265.1_(1..5000)	Pseudomonas_protegens_Pf_5__complete_genome	NC_004129.6	GCF_000012265.1	1	5000
Locus refseq|NC_004129.6|chromosome_Pseudomonas_protegens_Pf_5_chromosome__complete_genome._length=7074893_assembly=GCF_000012265.1_(600001..605000)	Pseudomonas_protegens_Pf_5__complete_genome	NC_004129.6	GCF_000012265.1	600001	605000
Locus refseq|NC_004129.6|chromosome_Pseudomonas_protegens_Pf_5_chromosome__complete_genome._length=7074893_assembly=GCF_000012265.1_(1200001..1205000)	Pseudomonas_protegens_Pf_5__complete_genome	NC_004129.6	GCF_000012265.1	1200001	1205000
Locus refseq|NC_004129.6|chromosome_Pseudomonas_protegens_Pf_5_chromosome__complete_genome._length=7074893_assembly=GCF_000012265.1_(4600001..4605000)	Pseudomonas_protegens_Pf_5__complete_genome	NC_004129.6	GCF_000012265.1	4600001	4605000
Locus refseq|NC_004129.6|chromosome_Pseudomonas_protegens_Pf_5_chromosome__complete_genome._length=7074893_assembly=GCF_000012265.1_(6000001..6005000)	Pseudomonas_protegens_Pf_5__complete_genome	NC_004129.6	GCF_000012265.1	6000001	6005000
Locus refseq|NC_010322.1|chromosome_Pseudomonas_putida_GB_1_chromosome__complete_genome._length=6078430_assembly=GCF_000019125.1_(730001..735000)	Pseudomonas_putida_GB_1__complete_genome	NC_010322.1	GCF_000019125.1	730001	735000
Locus refseq|NC_002947.4|chromosome_Pseudomonas_putida_KT2440_chromosome__complete_genome._length=6181873_assembly=GCF_000007565.2_(4655001..4660000)	Pseudomonas_putida_KT2440__complete_genome	NC_002947.4	GCF_000007565.2	4655001	4660000
Locus refseq|NC_002947.4|chromosome_Pseudomonas_putida_KT2440_chromosome__complete_genome._length=6181873_assembly=GCF_000007565.2_(6055001..6060000)	Pseudomonas_putida_KT2440__complete_genome	NC_002947.4	GCF_000007565.2	6055001	6060000
Locus refseq|NC_002516.2|chromosome_Pseudomonas_aeruginosa_PAO1_chromosome__complete_genome._length=6264404_assembly=GCF_000006765.1_(1..5000)	Pseudomonas_aeruginosa_PAO1__complete_genome	NC_002516.2	GCF_000006765.1	1	5000
Locus refseq|NC_002516.2|chromosome_Pseudomonas_aeruginosa_PAO1_chromosome__complete_genome._length=6264404_assembly=GCF_000006765.1_(2000001..2005000)	Pseudomonas_aeruginosa_PAO1__complete_genome	NC_002516.2	GCF_000006765.1	2000001	2005000
Locus refseq|NC_002516.2|chromosome_Pseudomonas_aeruginosa_PAO1_chromosome__complete_genome._length=6264404_assembly=GCF_000006765.1_(5000001..5005000)	Pseudomonas_aeruginosa_PAO1__complete_genome	NC_002516.2	GCF_000006765.1	5000001	5005000
Locus refseq|NZ_CP072011.1|chromosome_Pseudomonas_corrugata_strain_3prime_chromosome__complete_genome_length=6332970_assembly=GCF_017604325.1_(540001..545000)	Pseudomonas_corrugata_strain_3prime__complete_genome	NZ_CP072011.1	GCF_017604325.1	540001	545000
Locus refseq|NZ_CP072011.1|chromosome_Pseudomonas_corrugata_strain_3prime_chromosome__complete_genome_length=6332970_assembly=GCF_017604325.1_(4940001..4945000)	Pseudomonas_corrugata_strain_3prime__complete_genome	NZ_CP072011.1	GCF_017604325.1	4940001	4945000
Locus refseq|NZ_CP102177.1|chromosome_Pseudomonas_corrugata_strain_B21_055_chromosome__complete_genome_length=6698832_assembly=GCF_026016525.1_(10001..15000)	Pseudomonas_corrugata_strain_B21_055__complete_genome	NZ_CP102177.1	GCF_026016525.1	10001	15000
Locus refseq|NZ_CP102177.1|chromosome_Pseudomonas_corrugata_strain_B21_055_chromosome__complete_genome_length=6698832_assembly=GCF_026016525.1_(6410001..6415000)	Pseudomonas_corrugata_strain_B21_055__complete_genome	NZ_CP102177.1	GCF_026016525.1	6410001	6415000
Locus refseq|NC_012660.1|chromosome_Pseudomonas_fluorescens_SBW25_chromosome__complete_genome._length=6722539_assembly=GCF_000009225.2_(515001..520000)	Pseudomonas_fluorescens_SBW25__complete_genome	NC_012660.1	GCF_000009225.2	515001	520000
Locus refseq|NC_012660.1|chromosome_Pseudomonas_fluorescens_SBW25_chromosome__complete_genome._length=6722539_assembly=GCF_000009225.2_(1715001..1720000)	Pseudomonas_fluorescens_SBW25__complete_genome	NC_012660.1	GCF_000009225.2	1715001	1720000
Locus refseq|NC_012660.1|chromosome_Pseudomonas_fluorescens_SBW25_chromosome__complete_genome._length=6722539_assembly=GCF_000009225.2_(3315001..3320000)	Pseudomonas_fluorescens_SBW25__complete_genome	NC_012660.1	GCF_000009225.2	3315001	3320000
Locus refseq|NZ_CP065202.1|chromosome_Pseudomonas_fragi_strain_A13BB_chromosome__complete_genome_length=4940458_assembly=GCF_015767515.1_(1795001..1800000)	Pseudomonas_fragi_strain_A13BB__complete_genome	NZ_CP065202.1	GCF_015767515.1	1795001	1800000
Locus refseq|NZ_CP065202.1|chromosome_Pseudomonas_fragi_strain_A13BB_chromosome__complete_genome_length=4940458_assembly=GCF_015767515.1_(4195001..4200000)	Pseudomonas_fragi_strain_A13BB__complete_genome	NZ_CP065202.1	GCF_015767515.1	4195001	4200000
Locus refseq|NZ_CP065202.1|chromosome_Pseudomonas_fragi_strain_A13BB_chromosome__complete_genome_length=4940458_assembly=GCF_015767515.1_(4395001..4400000)	Pseudomonas_fragi_strain_A13BB__complete_genome	NZ_CP065202.1	GCF_015767515.1	4395001	4400000
Locus refseq|NZ_CP015852.1|chromosome_Pseudomonas_sp._CRS05_R5__complete_genome._length=5991225_assembly=GCF_001654515.1_(4855001..4860000)	Pseudomonas_sp._CRS05_R5__complete_genome	NZ_CP015852.1	GCF_001654515.1	4855001	4860000
Locus refseq|NZ_CP081178.1|chromosome_Pseudomonas_mandelii_strain_KGI_MA19_chromosome__complete_genome_length=6749770_assembly=GCF_019693255.1_(1665001..1670000)	Pseudomonas_mandelii_strain_KGI_MA19__complete_genome	NZ_CP081178.1	GCF_019693255.1	1665001	1670000
Locus refseq|NZ_CP104579.1|chromosome_Pseudomonas_oleovorans_strain_GD04132_chromosome__complete_genome_length=4677167_assembly=GCF_029814875.1_(3120001..3125000)	Pseudomonas_oleovorans_strain_GD04132__complete_genome	NZ_CP104579.1	GCF_029814875.1	3120001	3125000
Locus refseq|NZ_CP013987.1|chromosome_Pseudomonas_oryzihabitans_strain_USDA_ARS_USMARC_56511__complete_genome._length=4834356_assembly=GCF_001518815.1_(500001..505000)	Pseudomonas_oryzihabitans_strain_USDA_ARS_USMARC_56511__complete_genome	NZ_CP013987.1	GCF_001518815.1	500001	505000
Locus refseq|NZ_LS999205.1|PPRCHA0_Pseudomonas_protegens_CHA0_genome_assembly__chromosome__1_length=6868303_assembly=GCF_900560965.1_(1870001..1875000)	PPRCHA0_Pseudomonas_protegens_CHA0_genome_assembly___1	NZ_LS999205.1	GCF_900560965.1	1870001	1875000
Locus refseq|NZ_LS999205.1|PPRCHA0_Pseudomonas_protegens_CHA0_genome_assembly__chromosome__1_length=6868303_assembly=GCF_900560965.1_(3070001..3075000)	PPRCHA0_Pseudomonas_protegens_CHA0_genome_assembly___1	NZ_LS999205.1	GCF_900560965.1	3070001	3075000
Locus refseq|NC_004129.6|chromosome_Pseudomonas_protegens_Pf_5_chromosome__complete_genome._length=7074893_assembly=GCF_000012265.1_(5805001..5810000)	Pseudomonas_protegens_Pf_5__complete_genome	NC_004129.6	GCF_000012265.1	5805001	5810000
Locus refseq|NC_010322.1|chromosome_Pseudomonas_putida_GB_1_chromosome__complete_genome._length=6078430_assembly=GCF_000019125.1_(4135001..4140000)	Pseudomonas_putida_GB_1__complete_genome	NC_010322.1	GCF_000019125.1	4135001	4140000
Locus refseq|NC_010322.1|chromosome_Pseudomonas_putida_GB_1_chromosome__complete_genome._length=6078430_assembly=GCF_000019125.1_(4335001..4340000)	Pseudomonas_putida_GB_1__complete_genome	NC_010322.1	GCF_000019125.1	4335001	4340000
Locus refseq|NC_010322.1|chromosome_Pseudomonas_putida_GB_1_chromosome__complete_genome._length=6078430_assembly=GCF_000019125.1_(5735001..5740000)	Pseudomonas_putida_GB_1__complete_genome	NC_010322.1	GCF_000019125.1	5735001	5740000
Locus refseq|NC_002947.4|chromosome_Pseudomonas_putida_KT2440_chromosome__complete_genome._length=6181873_assembly=GCF_000007565.2_(4660001..4665000)	Pseudomonas_putida_KT2440__complete_genome	NC_002947.4	GCF_000007565.2	4660001	4665000
Locus refseq|NC_005773.3|chromosome_Pseudomonas_syringae_pv._phaseolicola_1448A_chromosome__complete_genome._length=5928787_assembly=GCF_000012205.1_(3680001..3685000)	Pseudomonas_syringae_pv._phaseolicola_1448A__complete_genome	NC_005773.3	GCF_000012205.1	3680001	3685000

## Sheet: Supplementary_table_4
Supplementary Table 4: Core loci of the Z. tritici pangenome. The table indicates the loci where the amplicons on chromosome 9 and 13 are located.
Core loci	Refrence strain name	Reference ENA sample accession	Reference chromosome	Start coordinate	End coordinate	Amplicon location
Locus lcl|Arg00|Arg00.chr_9_(1890001..1895000)	Arg00	SAMEA5863096	chr_9	1890001	1895000	Amplicon chr. 9
Locus lcl|Arg00|Arg00.chr_13_(475001..480000)	Arg00	SAMEA5863096	chr_13	475001	480000	Amplicon chr. 13
Locus lcl|Arg00|Arg00.chr_1_(85001..90000)	Arg00	SAMEA5863096	chr_1	85001	90000
Locus lcl|Arg00|Arg00.chr_1_(285001..290000)	Arg00	SAMEA5863096	chr_1	285001	290000
Locus lcl|Arg00|Arg00.chr_1_(485001..490000)	Arg00	SAMEA5863096	chr_1	485001	490000
Locus lcl|Arg00|Arg00.chr_1_(685001..690000)	Arg00	SAMEA5863096	chr_1	685001	690000
Locus lcl|Arg00|Arg00.chr_1_(885001..890000)	Arg00	SAMEA5863096	chr_1	885001	890000
Locus lcl|Arg00|Arg00.chr_1_(1085001..1090000)	Arg00	SAMEA5863096	chr_1	1085001	1090000
Locus lcl|Arg00|Arg00.chr_1_(1885001..1890000)	Arg00	SAMEA5863096	chr_1	1885001	1890000
Locus lcl|Arg00|Arg00.chr_1_(2085001..2090000)	Arg00	SAMEA5863096	chr_1	2085001	2090000
Locus lcl|Arg00|Arg00.chr_1_(2285001..2290000)	Arg00	SAMEA5863096	chr_1	2285001	2290000
Locus lcl|Arg00|Arg00.chr_1_(2485001..2490000)	Arg00	SAMEA5863096	chr_1	2485001	2490000
Locus lcl|Arg00|Arg00.chr_1_(2685001..2690000)	Arg00	SAMEA5863096	chr_1	2685001	2690000
Locus lcl|Arg00|Arg00.chr_1_(2885001..2890000)	Arg00	SAMEA5863096	chr_1	2885001	2890000
Locus lcl|Arg00|Arg00.chr_1_(3085001..3090000)	Arg00	SAMEA5863096	chr_1	3085001	3090000
Locus lcl|Arg00|Arg00.chr_1_(3285001..3290000)	Arg00	SAMEA5863096	chr_1	3285001	3290000
Locus lcl|Arg00|Arg00.chr_1_(3485001..3490000)	Arg00	SAMEA5863096	chr_1	3485001	3490000
Locus lcl|Arg00|Arg00.chr_1_(3685001..3690000)	Arg00	SAMEA5863096	chr_1	3685001	3690000
Locus lcl|Arg00|Arg00.chr_1_(3885001..3890000)	Arg00	SAMEA5863096	chr_1	3885001	3890000
Locus lcl|Arg00|Arg00.chr_1_(4085001..4090000)	Arg00	SAMEA5863096	chr_1	4085001	4090000
Locus lcl|Arg00|Arg00.chr_1_(4285001..4290000)	Arg00	SAMEA5863096	chr_1	4285001	4290000
Locus lcl|Arg00|Arg00.chr_1_(4485001..4490000)	Arg00	SAMEA5863096	chr_1	4485001	4490000
Locus lcl|Arg00|Arg00.chr_1_(5085001..5090000)	Arg00	SAMEA5863096	chr_1	5085001	5090000
Locus lcl|Arg00|Arg00.chr_1_(5285001..5290000)	Arg00	SAMEA5863096	chr_1	5285001	5290000
Locus lcl|Arg00|Arg00.chr_1_(5485001..5490000)	Arg00	SAMEA5863096	chr_1	5485001	5490000
Locus lcl|Arg00|Arg00.chr_1_(5885001..5890000)	Arg00	SAMEA5863096	chr_1	5885001	5890000
Locus lcl|Arg00|Arg00.chr_1_(6085001..6090000)	Arg00	SAMEA5863096	chr_1	6085001	6090000
Locus lcl|Arg00|Arg00.chr_1_(6285001..6290000)	Arg00	SAMEA5863096	chr_1	6285001	6290000
Locus lcl|Arg00|Arg00.chr_10_(105001..110000)	Arg00	SAMEA5863096	chr_10	105001	110000
Locus lcl|Arg00|Arg00.chr_10_(505001..510000)	Arg00	SAMEA5863096	chr_10	505001	510000
Locus lcl|Arg00|Arg00.chr_10_(905001..910000)	Arg00	SAMEA5863096	chr_10	905001	910000
Locus lcl|Arg00|Arg00.chr_10_(1105001..1110000)	Arg00	SAMEA5863096	chr_10	1105001	1110000
Locus lcl|Arg00|Arg00.chr_10_(1305001..1310000)	Arg00	SAMEA5863096	chr_10	1305001	1310000
Locus lcl|Arg00|Arg00.chr_10_(1505001..1510000)	Arg00	SAMEA5863096	chr_10	1505001	1510000
Locus lcl|Arg00|Arg00.chr_10_(1705001..1710000)	Arg00	SAMEA5863096	chr_10	1705001	1710000
Locus lcl|Arg00|Arg00.chr_11_(350001..355000)	Arg00	SAMEA5863096	chr_11	350001	355000
Locus lcl|Arg00|Arg00.chr_11_(550001..555000)	Arg00	SAMEA5863096	chr_11	550001	555000
Locus lcl|Arg00|Arg00.chr_11_(750001..755000)	Arg00	SAMEA5863096	chr_11	750001	755000
Locus lcl|Arg00|Arg00.chr_11_(950001..955000)	Arg00	SAMEA5863096	chr_11	950001	955000
Locus lcl|Arg00|Arg00.chr_11_(1150001..1155000)	Arg00	SAMEA5863096	chr_11	1150001	1155000
Locus lcl|Arg00|Arg00.chr_11_(1350001..1355000)	Arg00	SAMEA5863096	chr_11	1350001	1355000
Locus lcl|Arg00|Arg00.chr_11_(1550001..1555000)	Arg00	SAMEA5863096	chr_11	1550001	1555000
Locus lcl|Arg00|Arg00.chr_11_(1750001..1755000)	Arg00	SAMEA5863096	chr_11	1750001	1755000
Locus lcl|Arg00|Arg00.chr_12_(365001..370000)	Arg00	SAMEA5863096	chr_12	365001	370000
Locus lcl|Arg00|Arg00.chr_12_(565001..570000)	Arg00	SAMEA5863096	chr_12	565001	570000
Locus lcl|Arg00|Arg00.chr_12_(965001..970000)	Arg00	SAMEA5863096	chr_12	965001	970000
Locus lcl|Arg00|Arg00.chr_12_(1365001..1370000)	Arg00	SAMEA5863096	chr_12	1365001	1370000
Locus lcl|Arg00|Arg00.chr_13_(235001..240000)	Arg00	SAMEA5863096	chr_13	235001	240000
Locus lcl|Arg00|Arg00.chr_13_(435001..440000)	Arg00	SAMEA5863096	chr_13	435001	440000
Locus lcl|Arg00|Arg00.chr_13_(635001..640000)	Arg00	SAMEA5863096	chr_13	635001	640000
Locus lcl|Arg00|Arg00.chr_13_(1235001..1240000)	Arg00	SAMEA5863096	chr_13	1235001	1240000
Locus lcl|Arg00|Arg00.chr_14_(130001..135000)	Arg00	SAMEA5863096	chr_14	130001	135000
Locus lcl|Arg00|Arg00.chr_15_(140001..145000)	Arg00	SAMEA5863096	chr_15	140001	145000
Locus lcl|Arg00|Arg00.chr_15_(340001..345000)	Arg00	SAMEA5863096	chr_15	340001	345000
Locus lcl|Arg00|Arg00.chr_15_(540001..545000)	Arg00	SAMEA5863096	chr_15	540001	545000
Locus lcl|Arg00|Arg00.chr_16_(85001..90000)	Arg00	SAMEA5863096	chr_16	85001	90000
Locus lcl|Arg00|Arg00.chr_17_(70001..75000)	Arg00	SAMEA5863096	chr_17	70001	75000
Locus lcl|Arg00|Arg00.chr_17_(270001..275000)	Arg00	SAMEA5863096	chr_17	270001	275000
Locus lcl|Arg00|Arg00.chr_17_(470001..475000)	Arg00	SAMEA5863096	chr_17	470001	475000
Locus lcl|Arg00|Arg00.chr_18_(15001..20000)	Arg00	SAMEA5863096	chr_18	15001	20000
Locus lcl|Arg00|Arg00.chr_18_(415001..420000)	Arg00	SAMEA5863096	chr_18	415001	420000
Locus lcl|Arg00|Arg00.chr_19_(125001..130000)	Arg00	SAMEA5863096	chr_19	125001	130000
Locus lcl|Arg00|Arg00.chr_19_(525001..530000)	Arg00	SAMEA5863096	chr_19	525001	530000
Locus lcl|Arg00|Arg00.chr_2_(175001..180000)	Arg00	SAMEA5863096	chr_2	175001	180000
Locus lcl|Arg00|Arg00.chr_2_(375001..380000)	Arg00	SAMEA5863096	chr_2	375001	380000
Locus lcl|Arg00|Arg00.chr_2_(575001..580000)	Arg00	SAMEA5863096	chr_2	575001	580000
Locus lcl|Arg00|Arg00.chr_2_(775001..780000)	Arg00	SAMEA5863096	chr_2	775001	780000
Locus lcl|Arg00|Arg00.chr_2_(1175001..1180000)	Arg00	SAMEA5863096	chr_2	1175001	1180000
Locus lcl|Arg00|Arg00.chr_2_(1375001..1380000)	Arg00	SAMEA5863096	chr_2	1375001	1380000
Locus lcl|Arg00|Arg00.chr_2_(1575001..1580000)	Arg00	SAMEA5863096	chr_2	1575001	1580000
Locus lcl|Arg00|Arg00.chr_2_(1775001..1780000)	Arg00	SAMEA5863096	chr_2	1775001	1780000
Locus lcl|Arg00|Arg00.chr_2_(1975001..1980000)	Arg00	SAMEA5863096	chr_2	1975001	1980000
Locus lcl|Arg00|Arg00.chr_2_(2175001..2180000)	Arg00	SAMEA5863096	chr_2	2175001	2180000
Locus lcl|Arg00|Arg00.chr_2_(2375001..2380000)	Arg00	SAMEA5863096	chr_2	2375001	2380000
Locus lcl|Arg00|Arg00.chr_2_(2575001..2580000)	Arg00	SAMEA5863096	chr_2	2575001	2580000
Locus lcl|Arg00|Arg00.chr_2_(2975001..2980000)	Arg00	SAMEA5863096	chr_2	2975001	2980000
Locus lcl|Arg00|Arg00.chr_2_(3175001..3180000)	Arg00	SAMEA5863096	chr_2	3175001	3180000
Locus lcl|Arg00|Arg00.chr_2_(3375001..3380000)	Arg00	SAMEA5863096	chr_2	3375001	3380000
Locus lcl|Arg00|Arg00.chr_2_(3575001..3580000)	Arg00	SAMEA5863096	chr_2	3575001	3580000
Locus lcl|Arg00|Arg00.chr_2_(3775001..3780000)	Arg00	SAMEA5863096	chr_2	3775001	3780000
Locus lcl|Arg00|Arg00.chr_20_(315001..320000)	Arg00	SAMEA5863096	chr_20	315001	320000
Locus lcl|Arg00|Arg00.chr_21_(115001..120000)	Arg00	SAMEA5863096	chr_21	115001	120000
Locus lcl|Arg00|Arg00.chr_21_(315001..320000)	Arg00	SAMEA5863096	chr_21	315001	320000
Locus lcl|Arg00|Arg00.chr_21_(515001..520000)	Arg00	SAMEA5863096	chr_21	515001	520000
Locus lcl|Arg00|Arg00.chr_3_(170001..175000)	Arg00	SAMEA5863096	chr_3	170001	175000
Locus lcl|Arg00|Arg00.chr_3_(570001..575000)	Arg00	SAMEA5863096	chr_3	570001	575000
Locus lcl|Arg00|Arg00.chr_3_(970001..975000)	Arg00	SAMEA5863096	chr_3	970001	975000
Locus lcl|Arg00|Arg00.chr_3_(1170001..1175000)	Arg00	SAMEA5863096	chr_3	1170001	1175000
Locus lcl|Arg00|Arg00.chr_3_(1570001..1575000)	Arg00	SAMEA5863096	chr_3	1570001	1575000
Locus lcl|Arg00|Arg00.chr_3_(1970001..1975000)	Arg00	SAMEA5863096	chr_3	1970001	1975000
Locus lcl|Arg00|Arg00.chr_3_(2170001..2175000)	Arg00	SAMEA5863096	chr_3	2170001	2175000
Locus lcl|Arg00|Arg00.chr_3_(2370001..2375000)	Arg00	SAMEA5863096	chr_3	2370001	2375000
Locus lcl|Arg00|Arg00.chr_3_(2570001..2575000)	Arg00	SAMEA5863096	chr_3	2570001	2575000
Locus lcl|Arg00|Arg00.chr_3_(2770001..2775000)	Arg00	SAMEA5863096	chr_3	2770001	2775000
Locus lcl|Arg00|Arg00.chr_3_(3170001..3175000)	Arg00	SAMEA5863096	chr_3	3170001	3175000
Locus lcl|Arg00|Arg00.chr_3_(3370001..3375000)	Arg00	SAMEA5863096	chr_3	3370001	3375000
Locus lcl|Arg00|Arg00.chr_3_(3570001..3575000)	Arg00	SAMEA5863096	chr_3	3570001	3575000
Locus lcl|Arg00|Arg00.chr_3_(3770001..3775000)	Arg00	SAMEA5863096	chr_3	3770001	3775000
Locus lcl|Arg00|Arg00.chr_4_(320001..325000)	Arg00	SAMEA5863096	chr_4	320001	325000
Locus lcl|Arg00|Arg00.chr_4_(520001..525000)	Arg00	SAMEA5863096	chr_4	520001	525000
Locus lcl|Arg00|Arg00.chr_4_(720001..725000)	Arg00	SAMEA5863096	chr_4	720001	725000
Locus lcl|Arg00|Arg00.chr_4_(920001..925000)	Arg00	SAMEA5863096	chr_4	920001	925000
Locus lcl|Arg00|Arg00.chr_4_(1120001..1125000)	Arg00	SAMEA5863096	chr_4	1120001	1125000
Locus lcl|Arg00|Arg00.chr_4_(1320001..1325000)	Arg00	SAMEA5863096	chr_4	1320001	1325000
Locus lcl|Arg00|Arg00.chr_4_(1520001..1525000)	Arg00	SAMEA5863096	chr_4	1520001	1525000
Locus lcl|Arg00|Arg00.chr_4_(1920001..1925000)	Arg00	SAMEA5863096	chr_4	1920001	1925000
Locus lcl|Arg00|Arg00.chr_4_(2120001..2125000)	Arg00	SAMEA5863096	chr_4	2120001	2125000
Locus lcl|Arg00|Arg00.chr_4_(2320001..2325000)	Arg00	SAMEA5863096	chr_4	2320001	2325000
Locus lcl|Arg00|Arg00.chr_4_(2520001..2525000)	Arg00	SAMEA5863096	chr_4	2520001	2525000
Locus lcl|Arg00|Arg00.chr_4_(2720001..2725000)	Arg00	SAMEA5863096	chr_4	2720001	2725000
Locus lcl|Arg00|Arg00.chr_4_(3120001..3125000)	Arg00	SAMEA5863096	chr_4	3120001	3125000
Locus lcl|Arg00|Arg00.chr_5_(120001..125000)	Arg00	SAMEA5863096	chr_5	120001	125000
Locus lcl|Arg00|Arg00.chr_5_(320001..325000)	Arg00	SAMEA5863096	chr_5	320001	325000
Locus lcl|Arg00|Arg00.chr_5_(520001..525000)	Arg00	SAMEA5863096	chr_5	520001	525000
Locus lcl|Arg00|Arg00.chr_5_(720001..725000)	Arg00	SAMEA5863096	chr_5	720001	725000
Locus lcl|Arg00|Arg00.chr_5_(920001..925000)	Arg00	SAMEA5863096	chr_5	920001	925000
Locus lcl|Arg00|Arg00.chr_5_(1120001..1125000)	Arg00	SAMEA5863096	chr_5	1120001	1125000
Locus lcl|Arg00|Arg00.chr_5_(1320001..1325000)	Arg00	SAMEA5863096	chr_5	1320001	1325000
Locus lcl|Arg00|Arg00.chr_5_(1520001..1525000)	Arg00	SAMEA5863096	chr_5	1520001	1525000
Locus lcl|Arg00|Arg00.chr_5_(1720001..1725000)	Arg00	SAMEA5863096	chr_5	1720001	1725000
Locus lcl|Arg00|Arg00.chr_5_(1920001..1925000)	Arg00	SAMEA5863096	chr_5	1920001	1925000
Locus lcl|Arg00|Arg00.chr_5_(2320001..2325000)	Arg00	SAMEA5863096	chr_5	2320001	2325000
Locus lcl|Arg00|Arg00.chr_5_(2520001..2525000)	Arg00	SAMEA5863096	chr_5	2520001	2525000
Locus lcl|Arg00|Arg00.chr_6_(205001..210000)	Arg00	SAMEA5863096	chr_6	205001	210000
Locus lcl|Arg00|Arg00.chr_6_(405001..410000)	Arg00	SAMEA5863096	chr_6	405001	410000
Locus lcl|Arg00|Arg00.chr_6_(805001..810000)	Arg00	SAMEA5863096	chr_6	805001	810000
Locus lcl|Arg00|Arg00.chr_6_(1005001..1010000)	Arg00	SAMEA5863096	chr_6	1005001	1010000
Locus lcl|Arg00|Arg00.chr_6_(1205001..1210000)	Arg00	SAMEA5863096	chr_6	1205001	1210000
Locus lcl|Arg00|Arg00.chr_6_(1605001..1610000)	Arg00	SAMEA5863096	chr_6	1605001	1610000
Locus lcl|Arg00|Arg00.chr_6_(2005001..2010000)	Arg00	SAMEA5863096	chr_6	2005001	2010000
Locus lcl|Arg00|Arg00.chr_6_(2405001..2410000)	Arg00	SAMEA5863096	chr_6	2405001	2410000
Locus lcl|Arg00|Arg00.chr_7_(60001..65000)	Arg00	SAMEA5863096	chr_7	60001	65000
Locus lcl|Arg00|Arg00.chr_7_(260001..265000)	Arg00	SAMEA5863096	chr_7	260001	265000
Locus lcl|Arg00|Arg00.chr_7_(460001..465000)	Arg00	SAMEA5863096	chr_7	460001	465000
Locus lcl|Arg00|Arg00.chr_7_(660001..665000)	Arg00	SAMEA5863096	chr_7	660001	665000
Locus lcl|Arg00|Arg00.chr_7_(1060001..1065000)	Arg00	SAMEA5863096	chr_7	1060001	1065000
Locus lcl|Arg00|Arg00.chr_7_(1260001..1265000)	Arg00	SAMEA5863096	chr_7	1260001	1265000
Locus lcl|Arg00|Arg00.chr_7_(1460001..1465000)	Arg00	SAMEA5863096	chr_7	1460001	1465000
Locus lcl|Arg00|Arg00.chr_7_(1860001..1865000)	Arg00	SAMEA5863096	chr_7	1860001	1865000
Locus lcl|Arg00|Arg00.chr_7_(2060001..2065000)	Arg00	SAMEA5863096	chr_7	2060001	2065000
Locus lcl|Arg00|Arg00.chr_7_(2260001..2265000)	Arg00	SAMEA5863096	chr_7	2260001	2265000
Locus lcl|Arg00|Arg00.chr_7_(2460001..2465000)	Arg00	SAMEA5863096	chr_7	2460001	2465000
Locus lcl|Arg00|Arg00.chr_7_(2660001..2665000)	Arg00	SAMEA5863096	chr_7	2660001	2665000
Locus lcl|Arg00|Arg00.chr_7_(2860001..2865000)	Arg00	SAMEA5863096	chr_7	2860001	2865000
Locus lcl|Arg00|Arg00.chr_8_(145001..150000)	Arg00	SAMEA5863096	chr_8	145001	150000
Locus lcl|Arg00|Arg00.chr_8_(345001..350000)	Arg00	SAMEA5863096	chr_8	345001	350000
Locus lcl|Arg00|Arg00.chr_8_(545001..550000)	Arg00	SAMEA5863096	chr_8	545001	550000
Locus lcl|Arg00|Arg00.chr_8_(745001..750000)	Arg00	SAMEA5863096	chr_8	745001	750000
Locus lcl|Arg00|Arg00.chr_8_(1145001..1150000)	Arg00	SAMEA5863096	chr_8	1145001	1150000
Locus lcl|Arg00|Arg00.chr_8_(1345001..1350000)	Arg00	SAMEA5863096	chr_8	1345001	1350000
Locus lcl|Arg00|Arg00.chr_8_(1545001..1550000)	Arg00	SAMEA5863096	chr_8	1545001	1550000
Locus lcl|Arg00|Arg00.chr_8_(1745001..1750000)	Arg00	SAMEA5863096	chr_8	1745001	1750000
Locus lcl|Arg00|Arg00.chr_8_(1945001..1950000)	Arg00	SAMEA5863096	chr_8	1945001	1950000
Locus lcl|Arg00|Arg00.chr_9_(130001..135000)	Arg00	SAMEA5863096	chr_9	130001	135000
Locus lcl|Arg00|Arg00.chr_9_(330001..335000)	Arg00	SAMEA5863096	chr_9	330001	335000
Locus lcl|Arg00|Arg00.chr_9_(730001..735000)	Arg00	SAMEA5863096	chr_9	730001	735000
Locus lcl|Arg00|Arg00.chr_9_(930001..935000)	Arg00	SAMEA5863096	chr_9	930001	935000
Locus lcl|Arg00|Arg00.chr_9_(1130001..1135000)	Arg00	SAMEA5863096	chr_9	1130001	1135000
Locus lcl|Arg00|Arg00.chr_9_(1330001..1335000)	Arg00	SAMEA5863096	chr_9	1330001	1335000
Locus lcl|Arg00|Arg00.chr_9_(1530001..1535000)	Arg00	SAMEA5863096	chr_9	1530001	1535000
Locus lcl|Arg00|Arg00.chr_9_(1930001..1935000)	Arg00	SAMEA5863096	chr_9	1930001	1935000
Locus lcl|Arg00|Arg00.chr_1_(90001..95000)	Arg00	SAMEA5863096	chr_1	90001	95000
Locus lcl|Arg00|Arg00.chr_1_(490001..495000)	Arg00	SAMEA5863096	chr_1	490001	495000
Locus lcl|Arg00|Arg00.chr_1_(690001..695000)	Arg00	SAMEA5863096	chr_1	690001	695000
Locus lcl|Arg00|Arg00.chr_1_(890001..895000)	Arg00	SAMEA5863096	chr_1	890001	895000
Locus lcl|Arg00|Arg00.chr_1_(1090001..1095000)	Arg00	SAMEA5863096	chr_1	1090001	1095000
Locus lcl|Arg00|Arg00.chr_1_(1290001..1295000)	Arg00	SAMEA5863096	chr_1	1290001	1295000
Locus lcl|Arg00|Arg00.chr_1_(1490001..1495000)	Arg00	SAMEA5863096	chr_1	1490001	1495000
Locus lcl|Arg00|Arg00.chr_1_(1890001..1895000)	Arg00	SAMEA5863096	chr_1	1890001	1895000
Locus lcl|Arg00|Arg00.chr_1_(2090001..2095000)	Arg00	SAMEA5863096	chr_1	2090001	2095000
Locus lcl|Arg00|Arg00.chr_1_(2290001..2295000)	Arg00	SAMEA5863096	chr_1	2290001	2295000
Locus lcl|Arg00|Arg00.chr_1_(2490001..2495000)	Arg00	SAMEA5863096	chr_1	2490001	2495000
Locus lcl|Arg00|Arg00.chr_1_(2690001..2695000)	Arg00	SAMEA5863096	chr_1	2690001	2695000
Locus lcl|Arg00|Arg00.chr_1_(2890001..2895000)	Arg00	SAMEA5863096	chr_1	2890001	2895000
Locus lcl|Arg00|Arg00.chr_1_(3090001..3095000)	Arg00	SAMEA5863096	chr_1	3090001	3095000
Locus lcl|Arg00|Arg00.chr_1_(3290001..3295000)	Arg00	SAMEA5863096	chr_1	3290001	3295000
Locus lcl|Arg00|Arg00.chr_1_(3690001..3695000)	Arg00	SAMEA5863096	chr_1	3690001	3695000
Locus lcl|Arg00|Arg00.chr_1_(4690001..4695000)	Arg00	SAMEA5863096	chr_1	4690001	4695000
Locus lcl|Arg00|Arg00.chr_1_(4890001..4895000)	Arg00	SAMEA5863096	chr_1	4890001	4895000
Locus lcl|Arg00|Arg00.chr_1_(5090001..5095000)	Arg00	SAMEA5863096	chr_1	5090001	5095000
Locus lcl|Arg00|Arg00.chr_1_(5490001..5495000)	Arg00	SAMEA5863096	chr_1	5490001	5495000
Locus lcl|Arg00|Arg00.chr_1_(5890001..5895000)	Arg00	SAMEA5863096	chr_1	5890001	5895000
Locus lcl|Arg00|Arg00.chr_1_(6090001..6095000)	Arg00	SAMEA5863096	chr_1	6090001	6095000
Locus lcl|Arg00|Arg00.chr_1_(6290001..6295000)	Arg00	SAMEA5863096	chr_1	6290001	6295000
Locus lcl|Arg00|Arg00.chr_10_(110001..115000)	Arg00	SAMEA5863096	chr_10	110001	115000
Locus lcl|Arg00|Arg00.chr_10_(310001..315000)	Arg00	SAMEA5863096	chr_10	310001	315000
Locus lcl|Arg00|Arg00.chr_10_(510001..515000)	Arg00	SAMEA5863096	chr_10	510001	515000
Locus lcl|Arg00|Arg00.chr_10_(710001..715000)	Arg00	SAMEA5863096	chr_10	710001	715000
Locus lcl|Arg00|Arg00.chr_10_(910001..915000)	Arg00	SAMEA5863096	chr_10	910001	915000
Locus lcl|Arg00|Arg00.chr_10_(1110001..1115000)	Arg00	SAMEA5863096	chr_10	1110001	1115000
Locus lcl|Arg00|Arg00.chr_10_(1310001..1315000)	Arg00	SAMEA5863096	chr_10	1310001	1315000
Locus lcl|Arg00|Arg00.chr_10_(1510001..1515000)	Arg00	SAMEA5863096	chr_10	1510001	1515000
Locus lcl|Arg00|Arg00.chr_10_(1710001..1715000)	Arg00	SAMEA5863096	chr_10	1710001	1715000
Locus lcl|Arg00|Arg00.chr_11_(155001..160000)	Arg00	SAMEA5863096	chr_11	155001	160000
Locus lcl|Arg00|Arg00.chr_11_(355001..360000)	Arg00	SAMEA5863096	chr_11	355001	360000
Locus lcl|Arg00|Arg00.chr_11_(555001..560000)	Arg00	SAMEA5863096	chr_11	555001	560000
Locus lcl|Arg00|Arg00.chr_11_(755001..760000)	Arg00	SAMEA5863096	chr_11	755001	760000
Locus lcl|Arg00|Arg00.chr_11_(1155001..1160000)	Arg00	SAMEA5863096	chr_11	1155001	1160000
Locus lcl|Arg00|Arg00.chr_11_(1355001..1360000)	Arg00	SAMEA5863096	chr_11	1355001	1360000
Locus lcl|Arg00|Arg00.chr_11_(1555001..1560000)	Arg00	SAMEA5863096	chr_11	1555001	1560000
Locus lcl|Arg00|Arg00.chr_11_(1755001..1760000)	Arg00	SAMEA5863096	chr_11	1755001	1760000
Locus lcl|Arg00|Arg00.chr_12_(370001..375000)	Arg00	SAMEA5863096	chr_12	370001	375000
Locus lcl|Arg00|Arg00.chr_12_(970001..975000)	Arg00	SAMEA5863096	chr_12	970001	975000
Locus lcl|Arg00|Arg00.chr_12_(1370001..1375000)	Arg00	SAMEA5863096	chr_12	1370001	1375000
Locus lcl|Arg00|Arg00.chr_13_(240001..245000)	Arg00	SAMEA5863096	chr_13	240001	245000
Locus lcl|Arg00|Arg00.chr_13_(440001..445000)	Arg00	SAMEA5863096	chr_13	440001	445000
Locus lcl|Arg00|Arg00.chr_13_(640001..645000)	Arg00	SAMEA5863096	chr_13	640001	645000
Locus lcl|Arg00|Arg00.chr_13_(1040001..1045000)	Arg00	SAMEA5863096	chr_13	1040001	1045000
Locus lcl|Arg00|Arg00.chr_13_(1240001..1245000)	Arg00	SAMEA5863096	chr_13	1240001	1245000
Locus lcl|Arg00|Arg00.chr_14_(335001..340000)	Arg00	SAMEA5863096	chr_14	335001	340000
Locus lcl|Arg00|Arg00.chr_15_(145001..150000)	Arg00	SAMEA5863096	chr_15	145001	150000
Locus lcl|Arg00|Arg00.chr_15_(345001..350000)	Arg00	SAMEA5863096	chr_15	345001	350000
Locus lcl|Arg00|Arg00.chr_15_(545001..550000)	Arg00	SAMEA5863096	chr_15	545001	550000
Locus lcl|Arg00|Arg00.chr_16_(90001..95000)	Arg00	SAMEA5863096	chr_16	90001	95000
Locus lcl|Arg00|Arg00.chr_16_(490001..495000)	Arg00	SAMEA5863096	chr_16	490001	495000
Locus lcl|Arg00|Arg00.chr_17_(275001..280000)	Arg00	SAMEA5863096	chr_17	275001	280000
Locus lcl|Arg00|Arg00.chr_18_(420001..425000)	Arg00	SAMEA5863096	chr_18	420001	425000
Locus lcl|Arg00|Arg00.chr_19_(530001..535000)	Arg00	SAMEA5863096	chr_19	530001	535000
Locus lcl|Arg00|Arg00.chr_2_(180001..185000)	Arg00	SAMEA5863096	chr_2	180001	185000
Locus lcl|Arg00|Arg00.chr_2_(580001..585000)	Arg00	SAMEA5863096	chr_2	580001	585000
Locus lcl|Arg00|Arg00.chr_2_(980001..985000)	Arg00	SAMEA5863096	chr_2	980001	985000
Locus lcl|Arg00|Arg00.chr_2_(1180001..1185000)	Arg00	SAMEA5863096	chr_2	1180001	1185000
Locus lcl|Arg00|Arg00.chr_2_(1580001..1585000)	Arg00	SAMEA5863096	chr_2	1580001	1585000
Locus lcl|Arg00|Arg00.chr_2_(1780001..1785000)	Arg00	SAMEA5863096	chr_2	1780001	1785000
Locus lcl|Arg00|Arg00.chr_2_(2380001..2385000)	Arg00	SAMEA5863096	chr_2	2380001	2385000
Locus lcl|Arg00|Arg00.chr_2_(2580001..2585000)	Arg00	SAMEA5863096	chr_2	2580001	2585000
Locus lcl|Arg00|Arg00.chr_2_(2780001..2785000)	Arg00	SAMEA5863096	chr_2	2780001	2785000
Locus lcl|Arg00|Arg00.chr_2_(2980001..2985000)	Arg00	SAMEA5863096	chr_2	2980001	2985000
Locus lcl|Arg00|Arg00.chr_2_(3180001..3185000)	Arg00	SAMEA5863096	chr_2	3180001	3185000
Locus lcl|Arg00|Arg00.chr_2_(3380001..3385000)	Arg00	SAMEA5863096	chr_2	3380001	3385000
Locus lcl|Arg00|Arg00.chr_2_(3780001..3785000)	Arg00	SAMEA5863096	chr_2	3780001	3785000
Locus lcl|Arg00|Arg00.chr_20_(120001..125000)	Arg00	SAMEA5863096	chr_20	120001	125000
Locus lcl|Arg00|Arg00.chr_20_(320001..325000)	Arg00	SAMEA5863096	chr_20	320001	325000
Locus lcl|Arg00|Arg00.chr_20_(520001..525000)	Arg00	SAMEA5863096	chr_20	520001	525000
Locus lcl|Arg00|Arg00.chr_21_(320001..325000)	Arg00	SAMEA5863096	chr_21	320001	325000
Locus lcl|Arg00|Arg00.chr_21_(520001..525000)	Arg00	SAMEA5863096	chr_21	520001	525000
Locus lcl|Arg00|Arg00.chr_3_(175001..180000)	Arg00	SAMEA5863096	chr_3	175001	180000
Locus lcl|Arg00|Arg00.chr_3_(375001..380000)	Arg00	SAMEA5863096	chr_3	375001	380000
Locus lcl|Arg00|Arg00.chr_3_(575001..580000)	Arg00	SAMEA5863096	chr_3	575001	580000
Locus lcl|Arg00|Arg00.chr_3_(775001..780000)	Arg00	SAMEA5863096	chr_3	775001	780000
Locus lcl|Arg00|Arg00.chr_3_(975001..980000)	Arg00	SAMEA5863096	chr_3	975001	980000
Locus lcl|Arg00|Arg00.chr_3_(1175001..1180000)	Arg00	SAMEA5863096	chr_3	1175001	1180000
Locus lcl|Arg00|Arg00.chr_3_(1575001..1580000)	Arg00	SAMEA5863096	chr_3	1575001	1580000
Locus lcl|Arg00|Arg00.chr_3_(1975001..1980000)	Arg00	SAMEA5863096	chr_3	1975001	1980000
Locus lcl|Arg00|Arg00.chr_3_(2175001..2180000)	Arg00	SAMEA5863096	chr_3	2175001	2180000
Locus lcl|Arg00|Arg00.chr_3_(2375001..2380000)	Arg00	SAMEA5863096	chr_3	2375001	2380000
Locus lcl|Arg00|Arg00.chr_3_(2575001..2580000)	Arg00	SAMEA5863096	chr_3	2575001	2580000
Locus lcl|Arg00|Arg00.chr_3_(2775001..2780000)	Arg00	SAMEA5863096	chr_3	2775001	2780000
Locus lcl|Arg00|Arg00.chr_3_(3375001..3380000)	Arg00	SAMEA5863096	chr_3	3375001	3380000
Locus lcl|Arg00|Arg00.chr_3_(3575001..3580000)	Arg00	SAMEA5863096	chr_3	3575001	3580000
Locus lcl|Arg00|Arg00.chr_3_(3775001..3780000)	Arg00	SAMEA5863096	chr_3	3775001	3780000
Locus lcl|Arg00|Arg00.chr_4_(525001..530000)	Arg00	SAMEA5863096	chr_4	525001	530000
Locus lcl|Arg00|Arg00.chr_4_(725001..730000)	Arg00	SAMEA5863096	chr_4	725001	730000
Locus lcl|Arg00|Arg00.chr_4_(925001..930000)	Arg00	SAMEA5863096	chr_4	925001	930000
Locus lcl|Arg00|Arg00.chr_4_(1325001..1330000)	Arg00	SAMEA5863096	chr_4	1325001	1330000
Locus lcl|Arg00|Arg00.chr_4_(1525001..1530000)	Arg00	SAMEA5863096	chr_4	1525001	1530000
Locus lcl|Arg00|Arg00.chr_4_(1725001..1730000)	Arg00	SAMEA5863096	chr_4	1725001	1730000
Locus lcl|Arg00|Arg00.chr_4_(1925001..1930000)	Arg00	SAMEA5863096	chr_4	1925001	1930000
Locus lcl|Arg00|Arg00.chr_4_(2125001..2130000)	Arg00	SAMEA5863096	chr_4	2125001	2130000
Locus lcl|Arg00|Arg00.chr_4_(2325001..2330000)	Arg00	SAMEA5863096	chr_4	2325001	2330000
Locus lcl|Arg00|Arg00.chr_4_(2525001..2530000)	Arg00	SAMEA5863096	chr_4	2525001	2530000
Locus lcl|Arg00|Arg00.chr_4_(3125001..3130000)	Arg00	SAMEA5863096	chr_4	3125001	3130000
Locus lcl|Arg00|Arg00.chr_5_(125001..130000)	Arg00	SAMEA5863096	chr_5	125001	130000
Locus lcl|Arg00|Arg00.chr_5_(325001..330000)	Arg00	SAMEA5863096	chr_5	325001	330000
Locus lcl|Arg00|Arg00.chr_5_(525001..530000)	Arg00	SAMEA5863096	chr_5	525001	530000
Locus lcl|Arg00|Arg00.chr_5_(725001..730000)	Arg00	SAMEA5863096	chr_5	725001	730000
Locus lcl|Arg00|Arg00.chr_5_(925001..930000)	Arg00	SAMEA5863096	chr_5	925001	930000
Locus lcl|Arg00|Arg00.chr_5_(1325001..1330000)	Arg00	SAMEA5863096	chr_5	1325001	1330000
Locus lcl|Arg00|Arg00.chr_5_(1725001..1730000)	Arg00	SAMEA5863096	chr_5	1725001	1730000
Locus lcl|Arg00|Arg00.chr_5_(2125001..2130000)	Arg00	SAMEA5863096	chr_5	2125001	2130000
Locus lcl|Arg00|Arg00.chr_5_(2325001..2330000)	Arg00	SAMEA5863096	chr_5	2325001	2330000
Locus lcl|Arg00|Arg00.chr_5_(2525001..2530000)	Arg00	SAMEA5863096	chr_5	2525001	2530000
Locus lcl|Arg00|Arg00.chr_6_(10001..15000)	Arg00	SAMEA5863096	chr_6	10001	15000
Locus lcl|Arg00|Arg00.chr_6_(210001..215000)	Arg00	SAMEA5863096	chr_6	210001	215000
Locus lcl|Arg00|Arg00.chr_6_(410001..415000)	Arg00	SAMEA5863096	chr_6	410001	415000
Locus lcl|Arg00|Arg00.chr_6_(810001..815000)	Arg00	SAMEA5863096	chr_6	810001	815000
Locus lcl|Arg00|Arg00.chr_6_(1210001..1215000)	Arg00	SAMEA5863096	chr_6	1210001	1215000
Locus lcl|Arg00|Arg00.chr_6_(1610001..1615000)	Arg00	SAMEA5863096	chr_6	1610001	1615000
Locus lcl|Arg00|Arg00.chr_6_(1810001..1815000)	Arg00	SAMEA5863096	chr_6	1810001	1815000
Locus lcl|Arg00|Arg00.chr_6_(2010001..2015000)	Arg00	SAMEA5863096	chr_6	2010001	2015000
Locus lcl|Arg00|Arg00.chr_6_(2210001..2215000)	Arg00	SAMEA5863096	chr_6	2210001	2215000
Locus lcl|Arg00|Arg00.chr_6_(2410001..2415000)	Arg00	SAMEA5863096	chr_6	2410001	2415000
Locus lcl|Arg00|Arg00.chr_7_(65001..70000)	Arg00	SAMEA5863096	chr_7	65001	70000
Locus lcl|Arg00|Arg00.chr_7_(265001..270000)	Arg00	SAMEA5863096	chr_7	265001	270000
Locus lcl|Arg00|Arg00.chr_7_(465001..470000)	Arg00	SAMEA5863096	chr_7	465001	470000
Locus lcl|Arg00|Arg00.chr_7_(665001..670000)	Arg00	SAMEA5863096	chr_7	665001	670000
Locus lcl|Arg00|Arg00.chr_7_(865001..870000)	Arg00	SAMEA5863096	chr_7	865001	870000
Locus lcl|Arg00|Arg00.chr_7_(1065001..1070000)	Arg00	SAMEA5863096	chr_7	1065001	1070000
Locus lcl|Arg00|Arg00.chr_7_(1265001..1270000)	Arg00	SAMEA5863096	chr_7	1265001	1270000
Locus lcl|Arg00|Arg00.chr_7_(1665001..1670000)	Arg00	SAMEA5863096	chr_7	1665001	1670000
Locus lcl|Arg00|Arg00.chr_7_(1865001..1870000)	Arg00	SAMEA5863096	chr_7	1865001	1870000
Locus lcl|Arg00|Arg00.chr_7_(2065001..2070000)	Arg00	SAMEA5863096	chr_7	2065001	2070000
Locus lcl|Arg00|Arg00.chr_7_(2265001..2270000)	Arg00	SAMEA5863096	chr_7	2265001	2270000
Locus lcl|Arg00|Arg00.chr_7_(2465001..2470000)	Arg00	SAMEA5863096	chr_7	2465001	2470000
Locus lcl|Arg00|Arg00.chr_7_(2665001..2670000)	Arg00	SAMEA5863096	chr_7	2665001	2670000
Locus lcl|Arg00|Arg00.chr_7_(2865001..2870000)	Arg00	SAMEA5863096	chr_7	2865001	2870000
Locus lcl|Arg00|Arg00.chr_8_(150001..155000)	Arg00	SAMEA5863096	chr_8	150001	155000
Locus lcl|Arg00|Arg00.chr_8_(750001..755000)	Arg00	SAMEA5863096	chr_8	750001	755000
Locus lcl|Arg00|Arg00.chr_8_(1150001..1155000)	Arg00	SAMEA5863096	chr_8	1150001	1155000
Locus lcl|Arg00|Arg00.chr_8_(1350001..1355000)	Arg00	SAMEA5863096	chr_8	1350001	1355000
Locus lcl|Arg00|Arg00.chr_8_(1550001..1555000)	Arg00	SAMEA5863096	chr_8	1550001	1555000
Locus lcl|Arg00|Arg00.chr_8_(1950001..1955000)	Arg00	SAMEA5863096	chr_8	1950001	1955000
Locus lcl|Arg00|Arg00.chr_9_(335001..340000)	Arg00	SAMEA5863096	chr_9	335001	340000
Locus lcl|Arg00|Arg00.chr_9_(735001..740000)	Arg00	SAMEA5863096	chr_9	735001	740000
Locus lcl|Arg00|Arg00.chr_9_(935001..940000)	Arg00	SAMEA5863096	chr_9	935001	940000
Locus lcl|Arg00|Arg00.chr_9_(1135001..1140000)	Arg00	SAMEA5863096	chr_9	1135001	1140000
Locus lcl|Arg00|Arg00.chr_9_(1535001..1540000)	Arg00	SAMEA5863096	chr_9	1535001	1540000
Locus lcl|Arg00|Arg00.chr_9_(1735001..1740000)	Arg00	SAMEA5863096	chr_9	1735001	1740000
Locus lcl|Arg00|Arg00.chr_9_(1935001..1940000)	Arg00	SAMEA5863096	chr_9	1935001	1940000
Locus lcl|Arg00|Arg00.chr_9_(2135001..2143060)	Arg00	SAMEA5863096	chr_9	2135001	2143060
Locus lcl|Arg00|Arg00.chr_1_(95001..100000)	Arg00	SAMEA5863096	chr_1	95001	100000
Locus lcl|Arg00|Arg00.chr_1_(295001..300000)	Arg00	SAMEA5863096	chr_1	295001	300000
Locus lcl|Arg00|Arg00.chr_1_(495001..500000)	Arg00	SAMEA5863096	chr_1	495001	500000
Locus lcl|Arg00|Arg00.chr_1_(695001..700000)	Arg00	SAMEA5863096	chr_1	695001	700000
Locus lcl|Arg00|Arg00.chr_1_(1095001..1100000)	Arg00	SAMEA5863096	chr_1	1095001	1100000
Locus lcl|Arg00|Arg00.chr_1_(1295001..1300000)	Arg00	SAMEA5863096	chr_1	1295001	1300000
Locus lcl|Arg00|Arg00.chr_1_(1495001..1500000)	Arg00	SAMEA5863096	chr_1	1495001	1500000
Locus lcl|Arg00|Arg00.chr_1_(1895001..1900000)	Arg00	SAMEA5863096	chr_1	1895001	1900000
Locus lcl|Arg00|Arg00.chr_1_(2095001..2100000)	Arg00	SAMEA5863096	chr_1	2095001	2100000
Locus lcl|Arg00|Arg00.chr_1_(2495001..2500000)	Arg00	SAMEA5863096	chr_1	2495001	2500000
Locus lcl|Arg00|Arg00.chr_1_(2695001..2700000)	Arg00	SAMEA5863096	chr_1	2695001	2700000
Locus lcl|Arg00|Arg00.chr_1_(2895001..2900000)	Arg00	SAMEA5863096	chr_1	2895001	2900000
Locus lcl|Arg00|Arg00.chr_1_(3095001..3100000)	Arg00	SAMEA5863096	chr_1	3095001	3100000
Locus lcl|Arg00|Arg00.chr_1_(3295001..3300000)	Arg00	SAMEA5863096	chr_1	3295001	3300000
Locus lcl|Arg00|Arg00.chr_1_(3495001..3500000)	Arg00	SAMEA5863096	chr_1	3495001	3500000
Locus lcl|Arg00|Arg00.chr_1_(3695001..3700000)	Arg00	SAMEA5863096	chr_1	3695001	3700000
Locus lcl|Arg00|Arg00.chr_1_(3895001..3900000)	Arg00	SAMEA5863096	chr_1	3895001	3900000
Locus lcl|Arg00|Arg00.chr_1_(4095001..4100000)	Arg00	SAMEA5863096	chr_1	4095001	4100000
Locus lcl|Arg00|Arg00.chr_1_(4295001..4300000)	Arg00	SAMEA5863096	chr_1	4295001	4300000
Locus lcl|Arg00|Arg00.chr_1_(4495001..4500000)	Arg00	SAMEA5863096	chr_1	4495001	4500000
Locus lcl|Arg00|Arg00.chr_1_(4895001..4900000)	Arg00	SAMEA5863096	chr_1	4895001	4900000
Locus lcl|Arg00|Arg00.chr_1_(5095001..5100000)	Arg00	SAMEA5863096	chr_1	5095001	5100000
Locus lcl|Arg00|Arg00.chr_1_(5295001..5300000)	Arg00	SAMEA5863096	chr_1	5295001	5300000
Locus lcl|Arg00|Arg00.chr_1_(5695001..5700000)	Arg00	SAMEA5863096	chr_1	5695001	5700000
Locus lcl|Arg00|Arg00.chr_1_(5895001..5900000)	Arg00	SAMEA5863096	chr_1	5895001	5900000
Locus lcl|Arg00|Arg00.chr_1_(6095001..6100000)	Arg00	SAMEA5863096	chr_1	6095001	6100000
Locus lcl|Arg00|Arg00.chr_1_(6295001..6300000)	Arg00	SAMEA5863096	chr_1	6295001	6300000
Locus lcl|Arg00|Arg00.chr_10_(115001..120000)	Arg00	SAMEA5863096	chr_10	115001	120000
Locus lcl|Arg00|Arg00.chr_10_(315001..320000)	Arg00	SAMEA5863096	chr_10	315001	320000
Locus lcl|Arg00|Arg00.chr_10_(515001..520000)	Arg00	SAMEA5863096	chr_10	515001	520000
Locus lcl|Arg00|Arg00.chr_10_(715001..720000)	Arg00	SAMEA5863096	chr_10	715001	720000
Locus lcl|Arg00|Arg00.chr_10_(915001..920000)	Arg00	SAMEA5863096	chr_10	915001	920000
Locus lcl|Arg00|Arg00.chr_10_(1115001..1120000)	Arg00	SAMEA5863096	chr_10	1115001	1120000
Locus lcl|Arg00|Arg00.chr_10_(1315001..1320000)	Arg00	SAMEA5863096	chr_10	1315001	1320000
Locus lcl|Arg00|Arg00.chr_10_(1515001..1520000)	Arg00	SAMEA5863096	chr_10	1515001	1520000
Locus lcl|Arg00|Arg00.chr_11_(160001..165000)	Arg00	SAMEA5863096	chr_11	160001	165000
Locus lcl|Arg00|Arg00.chr_11_(360001..365000)	Arg00	SAMEA5863096	chr_11	360001	365000
Locus lcl|Arg00|Arg00.chr_11_(560001..565000)	Arg00	SAMEA5863096	chr_11	560001	565000
Locus lcl|Arg00|Arg00.chr_11_(760001..765000)	Arg00	SAMEA5863096	chr_11	760001	765000
Locus lcl|Arg00|Arg00.chr_11_(960001..965000)	Arg00	SAMEA5863096	chr_11	960001	965000
Locus lcl|Arg00|Arg00.chr_11_(1160001..1165000)	Arg00	SAMEA5863096	chr_11	1160001	1165000
Locus lcl|Arg00|Arg00.chr_11_(1360001..1365000)	Arg00	SAMEA5863096	chr_11	1360001	1365000
Locus lcl|Arg00|Arg00.chr_11_(1560001..1565000)	Arg00	SAMEA5863096	chr_11	1560001	1565000
Locus lcl|Arg00|Arg00.chr_11_(1760001..1765000)	Arg00	SAMEA5863096	chr_11	1760001	1765000
Locus lcl|Arg00|Arg00.chr_12_(175001..180000)	Arg00	SAMEA5863096	chr_12	175001	180000
Locus lcl|Arg00|Arg00.chr_12_(375001..380000)	Arg00	SAMEA5863096	chr_12	375001	380000
Locus lcl|Arg00|Arg00.chr_12_(575001..580000)	Arg00	SAMEA5863096	chr_12	575001	580000
Locus lcl|Arg00|Arg00.chr_12_(775001..780000)	Arg00	SAMEA5863096	chr_12	775001	780000
Locus lcl|Arg00|Arg00.chr_12_(975001..980000)	Arg00	SAMEA5863096	chr_12	975001	980000
Locus lcl|Arg00|Arg00.chr_12_(1175001..1180000)	Arg00	SAMEA5863096	chr_12	1175001	1180000
Locus lcl|Arg00|Arg00.chr_12_(1375001..1380000)	Arg00	SAMEA5863096	chr_12	1375001	1380000
Locus lcl|Arg00|Arg00.chr_13_(245001..250000)	Arg00	SAMEA5863096	chr_13	245001	250000
Locus lcl|Arg00|Arg00.chr_13_(445001..450000)	Arg00	SAMEA5863096	chr_13	445001	450000
Locus lcl|Arg00|Arg00.chr_13_(645001..650000)	Arg00	SAMEA5863096	chr_13	645001	650000
Locus lcl|Arg00|Arg00.chr_13_(1045001..1050000)	Arg00	SAMEA5863096	chr_13	1045001	1050000
Locus lcl|Arg00|Arg00.chr_13_(1245001..1250000)	Arg00	SAMEA5863096	chr_13	1245001	1250000
Locus lcl|Arg00|Arg00.chr_14_(140001..145000)	Arg00	SAMEA5863096	chr_14	140001	145000
Locus lcl|Arg00|Arg00.chr_15_(550001..555000)	Arg00	SAMEA5863096	chr_15	550001	555000
Locus lcl|Arg00|Arg00.chr_16_(295001..300000)	Arg00	SAMEA5863096	chr_16	295001	300000
Locus lcl|Arg00|Arg00.chr_16_(495001..500000)	Arg00	SAMEA5863096	chr_16	495001	500000
Locus lcl|Arg00|Arg00.chr_17_(80001..85000)	Arg00	SAMEA5863096	chr_17	80001	85000
Locus lcl|Arg00|Arg00.chr_17_(280001..285000)	Arg00	SAMEA5863096	chr_17	280001	285000
Locus lcl|Arg00|Arg00.chr_18_(425001..430000)	Arg00	SAMEA5863096	chr_18	425001	430000
Locus lcl|Arg00|Arg00.chr_2_(185001..190000)	Arg00	SAMEA5863096	chr_2	185001	190000
Locus lcl|Arg00|Arg00.chr_2_(585001..590000)	Arg00	SAMEA5863096	chr_2	585001	590000
Locus lcl|Arg00|Arg00.chr_2_(785001..790000)	Arg00	SAMEA5863096	chr_2	785001	790000
Locus lcl|Arg00|Arg00.chr_2_(985001..990000)	Arg00	SAMEA5863096	chr_2	985001	990000
Locus lcl|Arg00|Arg00.chr_2_(1185001..1190000)	Arg00	SAMEA5863096	chr_2	1185001	1190000
Locus lcl|Arg00|Arg00.chr_2_(1385001..1390000)	Arg00	SAMEA5863096	chr_2	1385001	1390000
Locus lcl|Arg00|Arg00.chr_2_(1585001..1590000)	Arg00	SAMEA5863096	chr_2	1585001	1590000
Locus lcl|Arg00|Arg00.chr_2_(1785001..1790000)	Arg00	SAMEA5863096	chr_2	1785001	1790000
Locus lcl|Arg00|Arg00.chr_2_(1985001..1990000)	Arg00	SAMEA5863096	chr_2	1985001	1990000
Locus lcl|Arg00|Arg00.chr_2_(2185001..2190000)	Arg00	SAMEA5863096	chr_2	2185001	2190000
Locus lcl|Arg00|Arg00.chr_2_(2385001..2390000)	Arg00	SAMEA5863096	chr_2	2385001	2390000
Locus lcl|Arg00|Arg00.chr_2_(2585001..2590000)	Arg00	SAMEA5863096	chr_2	2585001	2590000
Locus lcl|Arg00|Arg00.chr_2_(2985001..2990000)	Arg00	SAMEA5863096	chr_2	2985001	2990000
Locus lcl|Arg00|Arg00.chr_2_(3185001..3190000)	Arg00	SAMEA5863096	chr_2	3185001	3190000
Locus lcl|Arg00|Arg00.chr_2_(3385001..3390000)	Arg00	SAMEA5863096	chr_2	3385001	3390000
Locus lcl|Arg00|Arg00.chr_2_(3585001..3590000)	Arg00	SAMEA5863096	chr_2	3585001	3590000
Locus lcl|Arg00|Arg00.chr_2_(3785001..3790000)	Arg00	SAMEA5863096	chr_2	3785001	3790000
Locus lcl|Arg00|Arg00.chr_20_(125001..130000)	Arg00	SAMEA5863096	chr_20	125001	130000
Locus lcl|Arg00|Arg00.chr_20_(325001..330000)	Arg00	SAMEA5863096	chr_20	325001	330000
Locus lcl|Arg00|Arg00.chr_20_(525001..530000)	Arg00	SAMEA5863096	chr_20	525001	530000
Locus lcl|Arg00|Arg00.chr_21_(125001..130000)	Arg00	SAMEA5863096	chr_21	125001	130000
Locus lcl|Arg00|Arg00.chr_21_(525001..530000)	Arg00	SAMEA5863096	chr_21	525001	530000
Locus lcl|Arg00|Arg00.chr_3_(180001..185000)	Arg00	SAMEA5863096	chr_3	180001	185000
Locus lcl|Arg00|Arg00.chr_3_(380001..385000)	Arg00	SAMEA5863096	chr_3	380001	385000
Locus lcl|Arg00|Arg00.chr_3_(580001..585000)	Arg00	SAMEA5863096	chr_3	580001	585000
Locus lcl|Arg00|Arg00.chr_3_(780001..785000)	Arg00	SAMEA5863096	chr_3	780001	785000
Locus lcl|Arg00|Arg00.chr_3_(980001..985000)	Arg00	SAMEA5863096	chr_3	980001	985000
Locus lcl|Arg00|Arg00.chr_3_(1180001..1185000)	Arg00	SAMEA5863096	chr_3	1180001	1185000
Locus lcl|Arg00|Arg00.chr_3_(1980001..1985000)	Arg00	SAMEA5863096	chr_3	1980001	1985000
Locus lcl|Arg00|Arg00.chr_3_(2180001..2185000)	Arg00	SAMEA5863096	chr_3	2180001	2185000
Locus lcl|Arg00|Arg00.chr_3_(2380001..2385000)	Arg00	SAMEA5863096	chr_3	2380001	2385000
Locus lcl|Arg00|Arg00.chr_3_(2780001..2785000)	Arg00	SAMEA5863096	chr_3	2780001	2785000
Locus lcl|Arg00|Arg00.chr_3_(3180001..3185000)	Arg00	SAMEA5863096	chr_3	3180001	3185000
Locus lcl|Arg00|Arg00.chr_3_(3380001..3385000)	Arg00	SAMEA5863096	chr_3	3380001	3385000
Locus lcl|Arg00|Arg00.chr_3_(3580001..3585000)	Arg00	SAMEA5863096	chr_3	3580001	3585000
Locus lcl|Arg00|Arg00.chr_3_(3780001..3785000)	Arg00	SAMEA5863096	chr_3	3780001	3785000
Locus lcl|Arg00|Arg00.chr_4_(130001..135000)	Arg00	SAMEA5863096	chr_4	130001	135000
Locus lcl|Arg00|Arg00.chr_4_(330001..335000)	Arg00	SAMEA5863096	chr_4	330001	335000
Locus lcl|Arg00|Arg00.chr_4_(530001..535000)	Arg00	SAMEA5863096	chr_4	530001	535000
Locus lcl|Arg00|Arg00.chr_4_(730001..735000)	Arg00	SAMEA5863096	chr_4	730001	735000
Locus lcl|Arg00|Arg00.chr_4_(930001..935000)	Arg00	SAMEA5863096	chr_4	930001	935000
Locus lcl|Arg00|Arg00.chr_4_(1130001..1135000)	Arg00	SAMEA5863096	chr_4	1130001	1135000
Locus lcl|Arg00|Arg00.chr_4_(1330001..1335000)	Arg00	SAMEA5863096	chr_4	1330001	1335000
Locus lcl|Arg00|Arg00.chr_4_(1530001..1535000)	Arg00	SAMEA5863096	chr_4	1530001	1535000
Locus lcl|Arg00|Arg00.chr_4_(1730001..1735000)	Arg00	SAMEA5863096	chr_4	1730001	1735000
Locus lcl|Arg00|Arg00.chr_4_(1930001..1935000)	Arg00	SAMEA5863096	chr_4	1930001	1935000
Locus lcl|Arg00|Arg00.chr_4_(2130001..2135000)	Arg00	SAMEA5863096	chr_4	2130001	2135000
Locus lcl|Arg00|Arg00.chr_4_(2330001..2335000)	Arg00	SAMEA5863096	chr_4	2330001	2335000
Locus lcl|Arg00|Arg00.chr_4_(3130001..3135000)	Arg00	SAMEA5863096	chr_4	3130001	3135000
Locus lcl|Arg00|Arg00.chr_5_(130001..135000)	Arg00	SAMEA5863096	chr_5	130001	135000
Locus lcl|Arg00|Arg00.chr_5_(330001..335000)	Arg00	SAMEA5863096	chr_5	330001	335000
Locus lcl|Arg00|Arg00.chr_5_(530001..535000)	Arg00	SAMEA5863096	chr_5	530001	535000
Locus lcl|Arg00|Arg00.chr_5_(730001..735000)	Arg00	SAMEA5863096	chr_5	730001	735000
Locus lcl|Arg00|Arg00.chr_5_(930001..935000)	Arg00	SAMEA5863096	chr_5	930001	935000
Locus lcl|Arg00|Arg00.chr_5_(1130001..1135000)	Arg00	SAMEA5863096	chr_5	1130001	1135000
Locus lcl|Arg00|Arg00.chr_5_(1330001..1335000)	Arg00	SAMEA5863096	chr_5	1330001	1335000
Locus lcl|Arg00|Arg00.chr_5_(1530001..1535000)	Arg00	SAMEA5863096	chr_5	1530001	1535000
Locus lcl|Arg00|Arg00.chr_5_(1730001..1735000)	Arg00	SAMEA5863096	chr_5	1730001	1735000
Locus lcl|Arg00|Arg00.chr_5_(1930001..1935000)	Arg00	SAMEA5863096	chr_5	1930001	1935000
Locus lcl|Arg00|Arg00.chr_5_(2130001..2135000)	Arg00	SAMEA5863096	chr_5	2130001	2135000
Locus lcl|Arg00|Arg00.chr_5_(2330001..2335000)	Arg00	SAMEA5863096	chr_5	2330001	2335000
Locus lcl|Arg00|Arg00.chr_5_(2530001..2535000)	Arg00	SAMEA5863096	chr_5	2530001	2535000
Locus lcl|Arg00|Arg00.chr_5_(2730001..2735000)	Arg00	SAMEA5863096	chr_5	2730001	2735000
Locus lcl|Arg00|Arg00.chr_6_(215001..220000)	Arg00	SAMEA5863096	chr_6	215001	220000
Locus lcl|Arg00|Arg00.chr_6_(415001..420000)	Arg00	SAMEA5863096	chr_6	415001	420000
Locus lcl|Arg00|Arg00.chr_6_(815001..820000)	Arg00	SAMEA5863096	chr_6	815001	820000
Locus lcl|Arg00|Arg00.chr_6_(1015001..1020000)	Arg00	SAMEA5863096	chr_6	1015001	1020000
Locus lcl|Arg00|Arg00.chr_6_(1215001..1220000)	Arg00	SAMEA5863096	chr_6	1215001	1220000
Locus lcl|Arg00|Arg00.chr_6_(1615001..1620000)	Arg00	SAMEA5863096	chr_6	1615001	1620000
Locus lcl|Arg00|Arg00.chr_6_(2015001..2020000)	Arg00	SAMEA5863096	chr_6	2015001	2020000
Locus lcl|Arg00|Arg00.chr_6_(2215001..2220000)	Arg00	SAMEA5863096	chr_6	2215001	2220000
Locus lcl|Arg00|Arg00.chr_6_(2415001..2420000)	Arg00	SAMEA5863096	chr_6	2415001	2420000
Locus lcl|Arg00|Arg00.chr_7_(470001..475000)	Arg00	SAMEA5863096	chr_7	470001	475000
Locus lcl|Arg00|Arg00.chr_7_(670001..675000)	Arg00	SAMEA5863096	chr_7	670001	675000
Locus lcl|Arg00|Arg00.chr_7_(1070001..1075000)	Arg00	SAMEA5863096	chr_7	1070001	1075000
Locus lcl|Arg00|Arg00.chr_7_(1270001..1275000)	Arg00	SAMEA5863096	chr_7	1270001	1275000
Locus lcl|Arg00|Arg00.chr_7_(1470001..1475000)	Arg00	SAMEA5863096	chr_7	1470001	1475000
Locus lcl|Arg00|Arg00.chr_7_(1670001..1675000)	Arg00	SAMEA5863096	chr_7	1670001	1675000
Locus lcl|Arg00|Arg00.chr_7_(1870001..1875000)	Arg00	SAMEA5863096	chr_7	1870001	1875000
Locus lcl|Arg00|Arg00.chr_7_(2070001..2075000)	Arg00	SAMEA5863096	chr_7	2070001	2075000
Locus lcl|Arg00|Arg00.chr_7_(2270001..2275000)	Arg00	SAMEA5863096	chr_7	2270001	2275000
Locus lcl|Arg00|Arg00.chr_7_(2470001..2475000)	Arg00	SAMEA5863096	chr_7	2470001	2475000
Locus lcl|Arg00|Arg00.chr_7_(2670001..2675000)	Arg00	SAMEA5863096	chr_7	2670001	2675000
Locus lcl|Arg00|Arg00.chr_8_(155001..160000)	Arg00	SAMEA5863096	chr_8	155001	160000
Locus lcl|Arg00|Arg00.chr_8_(355001..360000)	Arg00	SAMEA5863096	chr_8	355001	360000
Locus lcl|Arg00|Arg00.chr_8_(555001..560000)	Arg00	SAMEA5863096	chr_8	555001	560000
Locus lcl|Arg00|Arg00.chr_8_(755001..760000)	Arg00	SAMEA5863096	chr_8	755001	760000
Locus lcl|Arg00|Arg00.chr_8_(955001..960000)	Arg00	SAMEA5863096	chr_8	955001	960000
Locus lcl|Arg00|Arg00.chr_8_(1155001..1160000)	Arg00	SAMEA5863096	chr_8	1155001	1160000
Locus lcl|Arg00|Arg00.chr_8_(1355001..1360000)	Arg00	SAMEA5863096	chr_8	1355001	1360000
Locus lcl|Arg00|Arg00.chr_8_(1555001..1560000)	Arg00	SAMEA5863096	chr_8	1555001	1560000
Locus lcl|Arg00|Arg00.chr_8_(1755001..1760000)	Arg00	SAMEA5863096	chr_8	1755001	1760000
Locus lcl|Arg00|Arg00.chr_8_(1955001..1960000)	Arg00	SAMEA5863096	chr_8	1955001	1960000
Locus lcl|Arg00|Arg00.chr_8_(2155001..2160000)	Arg00	SAMEA5863096	chr_8	2155001	2160000
Locus lcl|Arg00|Arg00.chr_9_(140001..145000)	Arg00	SAMEA5863096	chr_9	140001	145000
Locus lcl|Arg00|Arg00.chr_9_(340001..345000)	Arg00	SAMEA5863096	chr_9	340001	345000
Locus lcl|Arg00|Arg00.chr_9_(540001..545000)	Arg00	SAMEA5863096	chr_9	540001	545000
Locus lcl|Arg00|Arg00.chr_9_(940001..945000)	Arg00	SAMEA5863096	chr_9	940001	945000
Locus lcl|Arg00|Arg00.chr_9_(1140001..1145000)	Arg00	SAMEA5863096	chr_9	1140001	1145000
Locus lcl|Arg00|Arg00.chr_9_(1540001..1545000)	Arg00	SAMEA5863096	chr_9	1540001	1545000
Locus lcl|Arg00|Arg00.chr_9_(1740001..1745000)	Arg00	SAMEA5863096	chr_9	1740001	1745000
Locus lcl|Arg00|Arg00.chr_9_(1940001..1945000)	Arg00	SAMEA5863096	chr_9	1940001	1945000
Locus lcl|Arg00|Arg00.chr_1_(100001..105000)	Arg00	SAMEA5863096	chr_1	100001	105000
Locus lcl|Arg00|Arg00.chr_1_(500001..505000)	Arg00	SAMEA5863096	chr_1	500001	505000
Locus lcl|Arg00|Arg00.chr_1_(900001..905000)	Arg00	SAMEA5863096	chr_1	900001	905000
Locus lcl|Arg00|Arg00.chr_1_(1100001..1105000)	Arg00	SAMEA5863096	chr_1	1100001	1105000
Locus lcl|Arg00|Arg00.chr_1_(1300001..1305000)	Arg00	SAMEA5863096	chr_1	1300001	1305000
Locus lcl|Arg00|Arg00.chr_1_(1500001..1505000)	Arg00	SAMEA5863096	chr_1	1500001	1505000
Locus lcl|Arg00|Arg00.chr_1_(1700001..1705000)	Arg00	SAMEA5863096	chr_1	1700001	1705000
Locus lcl|Arg00|Arg00.chr_1_(1900001..1905000)	Arg00	SAMEA5863096	chr_1	1900001	1905000
Locus lcl|Arg00|Arg00.chr_1_(2100001..2105000)	Arg00	SAMEA5863096	chr_1	2100001	2105000
Locus lcl|Arg00|Arg00.chr_1_(2300001..2305000)	Arg00	SAMEA5863096	chr_1	2300001	2305000
Locus lcl|Arg00|Arg00.chr_1_(2500001..2505000)	Arg00	SAMEA5863096	chr_1	2500001	2505000
Locus lcl|Arg00|Arg00.chr_1_(2700001..2705000)	Arg00	SAMEA5863096	chr_1	2700001	2705000
Locus lcl|Arg00|Arg00.chr_1_(2900001..2905000)	Arg00	SAMEA5863096	chr_1	2900001	2905000
Locus lcl|Arg00|Arg00.chr_1_(3100001..3105000)	Arg00	SAMEA5863096	chr_1	3100001	3105000
Locus lcl|Arg00|Arg00.chr_1_(3300001..3305000)	Arg00	SAMEA5863096	chr_1	3300001	3305000
Locus lcl|Arg00|Arg00.chr_1_(3700001..3705000)	Arg00	SAMEA5863096	chr_1	3700001	3705000
Locus lcl|Arg00|Arg00.chr_1_(3900001..3905000)	Arg00	SAMEA5863096	chr_1	3900001	3905000
Locus lcl|Arg00|Arg00.chr_1_(4300001..4305000)	Arg00	SAMEA5863096	chr_1	4300001	4305000
Locus lcl|Arg00|Arg00.chr_1_(4500001..4505000)	Arg00	SAMEA5863096	chr_1	4500001	4505000
Locus lcl|Arg00|Arg00.chr_1_(4700001..4705000)	Arg00	SAMEA5863096	chr_1	4700001	4705000
Locus lcl|Arg00|Arg00.chr_1_(4900001..4905000)	Arg00	SAMEA5863096	chr_1	4900001	4905000
Locus lcl|Arg00|Arg00.chr_1_(5100001..5105000)	Arg00	SAMEA5863096	chr_1	5100001	5105000
Locus lcl|Arg00|Arg00.chr_1_(5500001..5505000)	Arg00	SAMEA5863096	chr_1	5500001	5505000
Locus lcl|Arg00|Arg00.chr_1_(5900001..5905000)	Arg00	SAMEA5863096	chr_1	5900001	5905000
Locus lcl|Arg00|Arg00.chr_1_(6100001..6105000)	Arg00	SAMEA5863096	chr_1	6100001	6105000
Locus lcl|Arg00|Arg00.chr_1_(6300001..6305000)	Arg00	SAMEA5863096	chr_1	6300001	6305000
Locus lcl|Arg00|Arg00.chr_10_(120001..125000)	Arg00	SAMEA5863096	chr_10	120001	125000
Locus lcl|Arg00|Arg00.chr_10_(320001..325000)	Arg00	SAMEA5863096	chr_10	320001	325000
Locus lcl|Arg00|Arg00.chr_10_(520001..525000)	Arg00	SAMEA5863096	chr_10	520001	525000
Locus lcl|Arg00|Arg00.chr_10_(720001..725000)	Arg00	SAMEA5863096	chr_10	720001	725000
Locus lcl|Arg00|Arg00.chr_10_(920001..925000)	Arg00	SAMEA5863096	chr_10	920001	925000
Locus lcl|Arg00|Arg00.chr_10_(1120001..1125000)	Arg00	SAMEA5863096	chr_10	1120001	1125000
Locus lcl|Arg00|Arg00.chr_10_(1320001..1325000)	Arg00	SAMEA5863096	chr_10	1320001	1325000
Locus lcl|Arg00|Arg00.chr_10_(1520001..1525000)	Arg00	SAMEA5863096	chr_10	1520001	1525000
Locus lcl|Arg00|Arg00.chr_10_(1720001..1725000)	Arg00	SAMEA5863096	chr_10	1720001	1725000
Locus lcl|Arg00|Arg00.chr_11_(165001..170000)	Arg00	SAMEA5863096	chr_11	165001	170000
Locus lcl|Arg00|Arg00.chr_11_(365001..370000)	Arg00	SAMEA5863096	chr_11	365001	370000
Locus lcl|Arg00|Arg00.chr_11_(565001..570000)	Arg00	SAMEA5863096	chr_11	565001	570000
Locus lcl|Arg00|Arg00.chr_11_(765001..770000)	Arg00	SAMEA5863096	chr_11	765001	770000
Locus lcl|Arg00|Arg00.chr_11_(965001..970000)	Arg00	SAMEA5863096	chr_11	965001	970000
Locus lcl|Arg00|Arg00.chr_11_(1165001..1170000)	Arg00	SAMEA5863096	chr_11	1165001	1170000
Locus lcl|Arg00|Arg00.chr_11_(1365001..1370000)	Arg00	SAMEA5863096	chr_11	1365001	1370000
Locus lcl|Arg00|Arg00.chr_11_(1765001..1770000)	Arg00	SAMEA5863096	chr_11	1765001	1770000
Locus lcl|Arg00|Arg00.chr_12_(380001..385000)	Arg00	SAMEA5863096	chr_12	380001	385000
Locus lcl|Arg00|Arg00.chr_12_(780001..785000)	Arg00	SAMEA5863096	chr_12	780001	785000
Locus lcl|Arg00|Arg00.chr_12_(1180001..1185000)	Arg00	SAMEA5863096	chr_12	1180001	1185000
Locus lcl|Arg00|Arg00.chr_12_(1380001..1385000)	Arg00	SAMEA5863096	chr_12	1380001	1385000
Locus lcl|Arg00|Arg00.chr_13_(250001..255000)	Arg00	SAMEA5863096	chr_13	250001	255000
Locus lcl|Arg00|Arg00.chr_13_(450001..455000)	Arg00	SAMEA5863096	chr_13	450001	455000
Locus lcl|Arg00|Arg00.chr_13_(650001..655000)	Arg00	SAMEA5863096	chr_13	650001	655000
Locus lcl|Arg00|Arg00.chr_13_(1250001..1255000)	Arg00	SAMEA5863096	chr_13	1250001	1255000
Locus lcl|Arg00|Arg00.chr_14_(145001..150000)	Arg00	SAMEA5863096	chr_14	145001	150000
Locus lcl|Arg00|Arg00.chr_14_(345001..350000)	Arg00	SAMEA5863096	chr_14	345001	350000
Locus lcl|Arg00|Arg00.chr_15_(155001..160000)	Arg00	SAMEA5863096	chr_15	155001	160000
Locus lcl|Arg00|Arg00.chr_15_(355001..360000)	Arg00	SAMEA5863096	chr_15	355001	360000
Locus lcl|Arg00|Arg00.chr_16_(100001..105000)	Arg00	SAMEA5863096	chr_16	100001	105000
Locus lcl|Arg00|Arg00.chr_17_(85001..90000)	Arg00	SAMEA5863096	chr_17	85001	90000
Locus lcl|Arg00|Arg00.chr_17_(485001..490000)	Arg00	SAMEA5863096	chr_17	485001	490000
Locus lcl|Arg00|Arg00.chr_18_(430001..435000)	Arg00	SAMEA5863096	chr_18	430001	435000
Locus lcl|Arg00|Arg00.chr_18_(630001..635000)	Arg00	SAMEA5863096	chr_18	630001	635000
Locus lcl|Arg00|Arg00.chr_19_(140001..145000)	Arg00	SAMEA5863096	chr_19	140001	145000
Locus lcl|Arg00|Arg00.chr_2_(190001..195000)	Arg00	SAMEA5863096	chr_2	190001	195000
Locus lcl|Arg00|Arg00.chr_2_(590001..595000)	Arg00	SAMEA5863096	chr_2	590001	595000
Locus lcl|Arg00|Arg00.chr_2_(790001..795000)	Arg00	SAMEA5863096	chr_2	790001	795000
Locus lcl|Arg00|Arg00.chr_2_(990001..995000)	Arg00	SAMEA5863096	chr_2	990001	995000
Locus lcl|Arg00|Arg00.chr_2_(1190001..1195000)	Arg00	SAMEA5863096	chr_2	1190001	1195000
Locus lcl|Arg00|Arg00.chr_2_(1590001..1595000)	Arg00	SAMEA5863096	chr_2	1590001	1595000
Locus lcl|Arg00|Arg00.chr_2_(1790001..1795000)	Arg00	SAMEA5863096	chr_2	1790001	1795000
Locus lcl|Arg00|Arg00.chr_2_(1990001..1995000)	Arg00	SAMEA5863096	chr_2	1990001	1995000
Locus lcl|Arg00|Arg00.chr_2_(2390001..2395000)	Arg00	SAMEA5863096	chr_2	2390001	2395000
Locus lcl|Arg00|Arg00.chr_2_(2590001..2595000)	Arg00	SAMEA5863096	chr_2	2590001	2595000
Locus lcl|Arg00|Arg00.chr_2_(3190001..3195000)	Arg00	SAMEA5863096	chr_2	3190001	3195000
Locus lcl|Arg00|Arg00.chr_2_(3390001..3395000)	Arg00	SAMEA5863096	chr_2	3390001	3395000
Locus lcl|Arg00|Arg00.chr_2_(3590001..3595000)	Arg00	SAMEA5863096	chr_2	3590001	3595000
Locus lcl|Arg00|Arg00.chr_2_(3790001..3795000)	Arg00	SAMEA5863096	chr_2	3790001	3795000
Locus lcl|Arg00|Arg00.chr_20_(130001..135000)	Arg00	SAMEA5863096	chr_20	130001	135000
Locus lcl|Arg00|Arg00.chr_20_(330001..335000)	Arg00	SAMEA5863096	chr_20	330001	335000
Locus lcl|Arg00|Arg00.chr_21_(330001..335000)	Arg00	SAMEA5863096	chr_21	330001	335000
Locus lcl|Arg00|Arg00.chr_21_(530001..535000)	Arg00	SAMEA5863096	chr_21	530001	535000
Locus lcl|Arg00|Arg00.chr_3_(185001..190000)	Arg00	SAMEA5863096	chr_3	185001	190000
Locus lcl|Arg00|Arg00.chr_3_(385001..390000)	Arg00	SAMEA5863096	chr_3	385001	390000
Locus lcl|Arg00|Arg00.chr_3_(985001..990000)	Arg00	SAMEA5863096	chr_3	985001	990000
Locus lcl|Arg00|Arg00.chr_3_(1185001..1190000)	Arg00	SAMEA5863096	chr_3	1185001	1190000
Locus lcl|Arg00|Arg00.chr_3_(1585001..1590000)	Arg00	SAMEA5863096	chr_3	1585001	1590000
Locus lcl|Arg00|Arg00.chr_3_(1985001..1990000)	Arg00	SAMEA5863096	chr_3	1985001	1990000
Locus lcl|Arg00|Arg00.chr_3_(2385001..2390000)	Arg00	SAMEA5863096	chr_3	2385001	2390000
Locus lcl|Arg00|Arg00.chr_3_(2785001..2790000)	Arg00	SAMEA5863096	chr_3	2785001	2790000
Locus lcl|Arg00|Arg00.chr_3_(2985001..2990000)	Arg00	SAMEA5863096	chr_3	2985001	2990000
Locus lcl|Arg00|Arg00.chr_3_(3385001..3390000)	Arg00	SAMEA5863096	chr_3	3385001	3390000
Locus lcl|Arg00|Arg00.chr_3_(3585001..3590000)	Arg00	SAMEA5863096	chr_3	3585001	3590000
Locus lcl|Arg00|Arg00.chr_3_(3785001..3790000)	Arg00	SAMEA5863096	chr_3	3785001	3790000
Locus lcl|Arg00|Arg00.chr_4_(135001..140000)	Arg00	SAMEA5863096	chr_4	135001	140000
Locus lcl|Arg00|Arg00.chr_4_(335001..340000)	Arg00	SAMEA5863096	chr_4	335001	340000
Locus lcl|Arg00|Arg00.chr_4_(535001..540000)	Arg00	SAMEA5863096	chr_4	535001	540000
Locus lcl|Arg00|Arg00.chr_4_(935001..940000)	Arg00	SAMEA5863096	chr_4	935001	940000
Locus lcl|Arg00|Arg00.chr_4_(1135001..1140000)	Arg00	SAMEA5863096	chr_4	1135001	1140000
Locus lcl|Arg00|Arg00.chr_4_(1335001..1340000)	Arg00	SAMEA5863096	chr_4	1335001	1340000
Locus lcl|Arg00|Arg00.chr_4_(1535001..1540000)	Arg00	SAMEA5863096	chr_4	1535001	1540000
Locus lcl|Arg00|Arg00.chr_4_(1735001..1740000)	Arg00	SAMEA5863096	chr_4	1735001	1740000
Locus lcl|Arg00|Arg00.chr_4_(1935001..1940000)	Arg00	SAMEA5863096	chr_4	1935001	1940000
Locus lcl|Arg00|Arg00.chr_4_(2135001..2140000)	Arg00	SAMEA5863096	chr_4	2135001	2140000
Locus lcl|Arg00|Arg00.chr_4_(2335001..2340000)	Arg00	SAMEA5863096	chr_4	2335001	2340000
Locus lcl|Arg00|Arg00.chr_4_(2535001..2540000)	Arg00	SAMEA5863096	chr_4	2535001	2540000
Locus lcl|Arg00|Arg00.chr_4_(3135001..3140000)	Arg00	SAMEA5863096	chr_4	3135001	3140000
Locus lcl|Arg00|Arg00.chr_5_(135001..140000)	Arg00	SAMEA5863096	chr_5	135001	140000
Locus lcl|Arg00|Arg00.chr_5_(335001..340000)	Arg00	SAMEA5863096	chr_5	335001	340000
Locus lcl|Arg00|Arg00.chr_5_(1335001..1340000)	Arg00	SAMEA5863096	chr_5	1335001	1340000
Locus lcl|Arg00|Arg00.chr_5_(1535001..1540000)	Arg00	SAMEA5863096	chr_5	1535001	1540000
Locus lcl|Arg00|Arg00.chr_5_(1735001..1740000)	Arg00	SAMEA5863096	chr_5	1735001	1740000
Locus lcl|Arg00|Arg00.chr_5_(1935001..1940000)	Arg00	SAMEA5863096	chr_5	1935001	1940000
Locus lcl|Arg00|Arg00.chr_5_(2135001..2140000)	Arg00	SAMEA5863096	chr_5	2135001	2140000
Locus lcl|Arg00|Arg00.chr_5_(2335001..2340000)	Arg00	SAMEA5863096	chr_5	2335001	2340000
Locus lcl|Arg00|Arg00.chr_5_(2535001..2540000)	Arg00	SAMEA5863096	chr_5	2535001	2540000
Locus lcl|Arg00|Arg00.chr_5_(2735001..2740000)	Arg00	SAMEA5863096	chr_5	2735001	2740000
Locus lcl|Arg00|Arg00.chr_6_(20001..25000)	Arg00	SAMEA5863096	chr_6	20001	25000
Locus lcl|Arg00|Arg00.chr_6_(420001..425000)	Arg00	SAMEA5863096	chr_6	420001	425000
Locus lcl|Arg00|Arg00.chr_6_(620001..625000)	Arg00	SAMEA5863096	chr_6	620001	625000
Locus lcl|Arg00|Arg00.chr_6_(820001..825000)	Arg00	SAMEA5863096	chr_6	820001	825000
Locus lcl|Arg00|Arg00.chr_6_(1020001..1025000)	Arg00	SAMEA5863096	chr_6	1020001	1025000
Locus lcl|Arg00|Arg00.chr_6_(1220001..1225000)	Arg00	SAMEA5863096	chr_6	1220001	1225000
Locus lcl|Arg00|Arg00.chr_6_(1420001..1425000)	Arg00	SAMEA5863096	chr_6	1420001	1425000
Locus lcl|Arg00|Arg00.chr_6_(1620001..1625000)	Arg00	SAMEA5863096	chr_6	1620001	1625000
Locus lcl|Arg00|Arg00.chr_6_(1820001..1825000)	Arg00	SAMEA5863096	chr_6	1820001	1825000
Locus lcl|Arg00|Arg00.chr_6_(2220001..2225000)	Arg00	SAMEA5863096	chr_6	2220001	2225000
Locus lcl|Arg00|Arg00.chr_7_(75001..80000)	Arg00	SAMEA5863096	chr_7	75001	80000
Locus lcl|Arg00|Arg00.chr_7_(475001..480000)	Arg00	SAMEA5863096	chr_7	475001	480000
Locus lcl|Arg00|Arg00.chr_7_(675001..680000)	Arg00	SAMEA5863096	chr_7	675001	680000
Locus lcl|Arg00|Arg00.chr_7_(875001..880000)	Arg00	SAMEA5863096	chr_7	875001	880000
Locus lcl|Arg00|Arg00.chr_7_(1075001..1080000)	Arg00	SAMEA5863096	chr_7	1075001	1080000
Locus lcl|Arg00|Arg00.chr_7_(1275001..1280000)	Arg00	SAMEA5863096	chr_7	1275001	1280000
Locus lcl|Arg00|Arg00.chr_7_(1475001..1480000)	Arg00	SAMEA5863096	chr_7	1475001	1480000
Locus lcl|Arg00|Arg00.chr_7_(1675001..1680000)	Arg00	SAMEA5863096	chr_7	1675001	1680000
Locus lcl|Arg00|Arg00.chr_7_(2075001..2080000)	Arg00	SAMEA5863096	chr_7	2075001	2080000
Locus lcl|Arg00|Arg00.chr_7_(2275001..2280000)	Arg00	SAMEA5863096	chr_7	2275001	2280000
Locus lcl|Arg00|Arg00.chr_7_(2475001..2480000)	Arg00	SAMEA5863096	chr_7	2475001	2480000
Locus lcl|Arg00|Arg00.chr_7_(2675001..2680000)	Arg00	SAMEA5863096	chr_7	2675001	2680000
Locus lcl|Arg00|Arg00.chr_7_(2875001..2880000)	Arg00	SAMEA5863096	chr_7	2875001	2880000
Locus lcl|Arg00|Arg00.chr_8_(360001..365000)	Arg00	SAMEA5863096	chr_8	360001	365000
Locus lcl|Arg00|Arg00.chr_8_(760001..765000)	Arg00	SAMEA5863096	chr_8	760001	765000
Locus lcl|Arg00|Arg00.chr_8_(960001..965000)	Arg00	SAMEA5863096	chr_8	960001	965000
Locus lcl|Arg00|Arg00.chr_8_(1160001..1165000)	Arg00	SAMEA5863096	chr_8	1160001	1165000
Locus lcl|Arg00|Arg00.chr_8_(1360001..1365000)	Arg00	SAMEA5863096	chr_8	1360001	1365000
Locus lcl|Arg00|Arg00.chr_8_(1560001..1565000)	Arg00	SAMEA5863096	chr_8	1560001	1565000
Locus lcl|Arg00|Arg00.chr_8_(2160001..2165000)	Arg00	SAMEA5863096	chr_8	2160001	2165000
Locus lcl|Arg00|Arg00.chr_9_(145001..150000)	Arg00	SAMEA5863096	chr_9	145001	150000
Locus lcl|Arg00|Arg00.chr_9_(545001..550000)	Arg00	SAMEA5863096	chr_9	545001	550000
Locus lcl|Arg00|Arg00.chr_9_(745001..750000)	Arg00	SAMEA5863096	chr_9	745001	750000
Locus lcl|Arg00|Arg00.chr_9_(945001..950000)	Arg00	SAMEA5863096	chr_9	945001	950000
Locus lcl|Arg00|Arg00.chr_9_(1145001..1150000)	Arg00	SAMEA5863096	chr_9	1145001	1150000
Locus lcl|Arg00|Arg00.chr_9_(1545001..1550000)	Arg00	SAMEA5863096	chr_9	1545001	1550000
Locus lcl|Arg00|Arg00.chr_9_(1745001..1750000)	Arg00	SAMEA5863096	chr_9	1745001	1750000
Locus lcl|Arg00|Arg00.chr_9_(1945001..1950000)	Arg00	SAMEA5863096	chr_9	1945001	1950000
Locus lcl|Arg00|Arg00.chr_1_(105001..110000)	Arg00	SAMEA5863096	chr_1	105001	110000
Locus lcl|Arg00|Arg00.chr_1_(705001..710000)	Arg00	SAMEA5863096	chr_1	705001	710000
Locus lcl|Arg00|Arg00.chr_1_(1305001..1310000)	Arg00	SAMEA5863096	chr_1	1305001	1310000
Locus lcl|Arg00|Arg00.chr_1_(1505001..1510000)	Arg00	SAMEA5863096	chr_1	1505001	1510000
Locus lcl|Arg00|Arg00.chr_1_(1905001..1910000)	Arg00	SAMEA5863096	chr_1	1905001	1910000
Locus lcl|Arg00|Arg00.chr_1_(2105001..2110000)	Arg00	SAMEA5863096	chr_1	2105001	2110000
Locus lcl|Arg00|Arg00.chr_1_(2305001..2310000)	Arg00	SAMEA5863096	chr_1	2305001	2310000
Locus lcl|Arg00|Arg00.chr_1_(2505001..2510000)	Arg00	SAMEA5863096	chr_1	2505001	2510000
Locus lcl|Arg00|Arg00.chr_1_(2905001..2910000)	Arg00	SAMEA5863096	chr_1	2905001	2910000
Locus lcl|Arg00|Arg00.chr_1_(3305001..3310000)	Arg00	SAMEA5863096	chr_1	3305001	3310000
Locus lcl|Arg00|Arg00.chr_1_(3505001..3510000)	Arg00	SAMEA5863096	chr_1	3505001	3510000
Locus lcl|Arg00|Arg00.chr_1_(3705001..3710000)	Arg00	SAMEA5863096	chr_1	3705001	3710000
Locus lcl|Arg00|Arg00.chr_1_(3905001..3910000)	Arg00	SAMEA5863096	chr_1	3905001	3910000
Locus lcl|Arg00|Arg00.chr_1_(4105001..4110000)	Arg00	SAMEA5863096	chr_1	4105001	4110000
Locus lcl|Arg00|Arg00.chr_1_(4305001..4310000)	Arg00	SAMEA5863096	chr_1	4305001	4310000
Locus lcl|Arg00|Arg00.chr_1_(4505001..4510000)	Arg00	SAMEA5863096	chr_1	4505001	4510000
Locus lcl|Arg00|Arg00.chr_1_(4705001..4710000)	Arg00	SAMEA5863096	chr_1	4705001	4710000
Locus lcl|Arg00|Arg00.chr_1_(4905001..4910000)	Arg00	SAMEA5863096	chr_1	4905001	4910000
Locus lcl|Arg00|Arg00.chr_1_(5305001..5310000)	Arg00	SAMEA5863096	chr_1	5305001	5310000
Locus lcl|Arg00|Arg00.chr_1_(5505001..5510000)	Arg00	SAMEA5863096	chr_1	5505001	5510000
Locus lcl|Arg00|Arg00.chr_1_(5905001..5910000)	Arg00	SAMEA5863096	chr_1	5905001	5910000
Locus lcl|Arg00|Arg00.chr_1_(6105001..6110000)	Arg00	SAMEA5863096	chr_1	6105001	6110000
Locus lcl|Arg00|Arg00.chr_10_(125001..130000)	Arg00	SAMEA5863096	chr_10	125001	130000
Locus lcl|Arg00|Arg00.chr_10_(325001..330000)	Arg00	SAMEA5863096	chr_10	325001	330000
Locus lcl|Arg00|Arg00.chr_10_(525001..530000)	Arg00	SAMEA5863096	chr_10	525001	530000
Locus lcl|Arg00|Arg00.chr_10_(725001..730000)	Arg00	SAMEA5863096	chr_10	725001	730000
Locus lcl|Arg00|Arg00.chr_10_(925001..930000)	Arg00	SAMEA5863096	chr_10	925001	930000
Locus lcl|Arg00|Arg00.chr_10_(1325001..1330000)	Arg00	SAMEA5863096	chr_10	1325001	1330000
Locus lcl|Arg00|Arg00.chr_10_(1525001..1530000)	Arg00	SAMEA5863096	chr_10	1525001	1530000
Locus lcl|Arg00|Arg00.chr_10_(1725001..1730000)	Arg00	SAMEA5863096	chr_10	1725001	1730000
Locus lcl|Arg00|Arg00.chr_11_(170001..175000)	Arg00	SAMEA5863096	chr_11	170001	175000
Locus lcl|Arg00|Arg00.chr_11_(770001..775000)	Arg00	SAMEA5863096	chr_11	770001	775000
Locus lcl|Arg00|Arg00.chr_11_(1170001..1175000)	Arg00	SAMEA5863096	chr_11	1170001	1175000
Locus lcl|Arg00|Arg00.chr_11_(1370001..1375000)	Arg00	SAMEA5863096	chr_11	1370001	1375000
Locus lcl|Arg00|Arg00.chr_12_(185001..190000)	Arg00	SAMEA5863096	chr_12	185001	190000
Locus lcl|Arg00|Arg00.chr_12_(385001..390000)	Arg00	SAMEA5863096	chr_12	385001	390000
Locus lcl|Arg00|Arg00.chr_12_(585001..590000)	Arg00	SAMEA5863096	chr_12	585001	590000
Locus lcl|Arg00|Arg00.chr_12_(785001..790000)	Arg00	SAMEA5863096	chr_12	785001	790000
Locus lcl|Arg00|Arg00.chr_12_(985001..990000)	Arg00	SAMEA5863096	chr_12	985001	990000
Locus lcl|Arg00|Arg00.chr_12_(1185001..1190000)	Arg00	SAMEA5863096	chr_12	1185001	1190000
Locus lcl|Arg00|Arg00.chr_13_(255001..260000)	Arg00	SAMEA5863096	chr_13	255001	260000
Locus lcl|Arg00|Arg00.chr_13_(455001..460000)	Arg00	SAMEA5863096	chr_13	455001	460000
Locus lcl|Arg00|Arg00.chr_13_(1255001..1260000)	Arg00	SAMEA5863096	chr_13	1255001	1260000
Locus lcl|Arg00|Arg00.chr_14_(150001..155000)	Arg00	SAMEA5863096	chr_14	150001	155000
Locus lcl|Arg00|Arg00.chr_15_(160001..165000)	Arg00	SAMEA5863096	chr_15	160001	165000
Locus lcl|Arg00|Arg00.chr_15_(360001..365000)	Arg00	SAMEA5863096	chr_15	360001	365000
Locus lcl|Arg00|Arg00.chr_16_(105001..110000)	Arg00	SAMEA5863096	chr_16	105001	110000
Locus lcl|Arg00|Arg00.chr_17_(90001..95000)	Arg00	SAMEA5863096	chr_17	90001	95000
Locus lcl|Arg00|Arg00.chr_17_(290001..295000)	Arg00	SAMEA5863096	chr_17	290001	295000
Locus lcl|Arg00|Arg00.chr_17_(490001..495000)	Arg00	SAMEA5863096	chr_17	490001	495000
Locus lcl|Arg00|Arg00.chr_19_(345001..350000)	Arg00	SAMEA5863096	chr_19	345001	350000
Locus lcl|Arg00|Arg00.chr_2_(395001..400000)	Arg00	SAMEA5863096	chr_2	395001	400000
Locus lcl|Arg00|Arg00.chr_2_(795001..800000)	Arg00	SAMEA5863096	chr_2	795001	800000
Locus lcl|Arg00|Arg00.chr_2_(995001..1000000)	Arg00	SAMEA5863096	chr_2	995001	1000000
Locus lcl|Arg00|Arg00.chr_2_(1395001..1400000)	Arg00	SAMEA5863096	chr_2	1395001	1400000
Locus lcl|Arg00|Arg00.chr_2_(1595001..1600000)	Arg00	SAMEA5863096	chr_2	1595001	1600000
Locus lcl|Arg00|Arg00.chr_2_(1795001..1800000)	Arg00	SAMEA5863096	chr_2	1795001	1800000
Locus lcl|Arg00|Arg00.chr_2_(2195001..2200000)	Arg00	SAMEA5863096	chr_2	2195001	2200000
Locus lcl|Arg00|Arg00.chr_2_(2395001..2400000)	Arg00	SAMEA5863096	chr_2	2395001	2400000
Locus lcl|Arg00|Arg00.chr_2_(2595001..2600000)	Arg00	SAMEA5863096	chr_2	2595001	2600000
Locus lcl|Arg00|Arg00.chr_2_(2795001..2800000)	Arg00	SAMEA5863096	chr_2	2795001	2800000
Locus lcl|Arg00|Arg00.chr_2_(2995001..3000000)	Arg00	SAMEA5863096	chr_2	2995001	3000000
Locus lcl|Arg00|Arg00.chr_2_(3195001..3200000)	Arg00	SAMEA5863096	chr_2	3195001	3200000
Locus lcl|Arg00|Arg00.chr_2_(3395001..3400000)	Arg00	SAMEA5863096	chr_2	3395001	3400000
Locus lcl|Arg00|Arg00.chr_20_(135001..140000)	Arg00	SAMEA5863096	chr_20	135001	140000
Locus lcl|Arg00|Arg00.chr_20_(335001..340000)	Arg00	SAMEA5863096	chr_20	335001	340000
Locus lcl|Arg00|Arg00.chr_20_(535001..540000)	Arg00	SAMEA5863096	chr_20	535001	540000
Locus lcl|Arg00|Arg00.chr_21_(135001..140000)	Arg00	SAMEA5863096	chr_21	135001	140000
Locus lcl|Arg00|Arg00.chr_3_(190001..195000)	Arg00	SAMEA5863096	chr_3	190001	195000
Locus lcl|Arg00|Arg00.chr_3_(390001..395000)	Arg00	SAMEA5863096	chr_3	390001	395000
Locus lcl|Arg00|Arg00.chr_3_(590001..595000)	Arg00	SAMEA5863096	chr_3	590001	595000
Locus lcl|Arg00|Arg00.chr_3_(990001..995000)	Arg00	SAMEA5863096	chr_3	990001	995000
Locus lcl|Arg00|Arg00.chr_3_(1190001..1195000)	Arg00	SAMEA5863096	chr_3	1190001	1195000
Locus lcl|Arg00|Arg00.chr_3_(1590001..1595000)	Arg00	SAMEA5863096	chr_3	1590001	1595000
Locus lcl|Arg00|Arg00.chr_3_(1990001..1995000)	Arg00	SAMEA5863096	chr_3	1990001	1995000
Locus lcl|Arg00|Arg00.chr_3_(2190001..2195000)	Arg00	SAMEA5863096	chr_3	2190001	2195000
Locus lcl|Arg00|Arg00.chr_3_(2390001..2395000)	Arg00	SAMEA5863096	chr_3	2390001	2395000
Locus lcl|Arg00|Arg00.chr_3_(2590001..2595000)	Arg00	SAMEA5863096	chr_3	2590001	2595000
Locus lcl|Arg00|Arg00.chr_3_(2790001..2795000)	Arg00	SAMEA5863096	chr_3	2790001	2795000
Locus lcl|Arg00|Arg00.chr_3_(2990001..2995000)	Arg00	SAMEA5863096	chr_3	2990001	2995000
Locus lcl|Arg00|Arg00.chr_3_(3190001..3195000)	Arg00	SAMEA5863096	chr_3	3190001	3195000
Locus lcl|Arg00|Arg00.chr_3_(3390001..3395000)	Arg00	SAMEA5863096	chr_3	3390001	3395000
Locus lcl|Arg00|Arg00.chr_3_(3590001..3595000)	Arg00	SAMEA5863096	chr_3	3590001	3595000
Locus lcl|Arg00|Arg00.chr_3_(3790001..3795000)	Arg00	SAMEA5863096	chr_3	3790001	3795000
Locus lcl|Arg00|Arg00.chr_4_(140001..145000)	Arg00	SAMEA5863096	chr_4	140001	145000
Locus lcl|Arg00|Arg00.chr_4_(340001..345000)	Arg00	SAMEA5863096	chr_4	340001	345000
Locus lcl|Arg00|Arg00.chr_4_(540001..545000)	Arg00	SAMEA5863096	chr_4	540001	545000
Locus lcl|Arg00|Arg00.chr_4_(740001..745000)	Arg00	SAMEA5863096	chr_4	740001	745000
Locus lcl|Arg00|Arg00.chr_4_(940001..945000)	Arg00	SAMEA5863096	chr_4	940001	945000
Locus lcl|Arg00|Arg00.chr_4_(1140001..1145000)	Arg00	SAMEA5863096	chr_4	1140001	1145000
Locus lcl|Arg00|Arg00.chr_4_(1340001..1345000)	Arg00	SAMEA5863096	chr_4	1340001	1345000
Locus lcl|Arg00|Arg00.chr_4_(1540001..1545000)	Arg00	SAMEA5863096	chr_4	1540001	1545000
Locus lcl|Arg00|Arg00.chr_4_(1740001..1745000)	Arg00	SAMEA5863096	chr_4	1740001	1745000
Locus lcl|Arg00|Arg00.chr_4_(1940001..1945000)	Arg00	SAMEA5863096	chr_4	1940001	1945000
Locus lcl|Arg00|Arg00.chr_4_(2140001..2145000)	Arg00	SAMEA5863096	chr_4	2140001	2145000
Locus lcl|Arg00|Arg00.chr_4_(2340001..2345000)	Arg00	SAMEA5863096	chr_4	2340001	2345000
Locus lcl|Arg00|Arg00.chr_4_(2740001..2745000)	Arg00	SAMEA5863096	chr_4	2740001	2745000
Locus lcl|Arg00|Arg00.chr_4_(2940001..2945000)	Arg00	SAMEA5863096	chr_4	2940001	2945000
Locus lcl|Arg00|Arg00.chr_4_(3140001..3145000)	Arg00	SAMEA5863096	chr_4	3140001	3145000
Locus lcl|Arg00|Arg00.chr_5_(740001..745000)	Arg00	SAMEA5863096	chr_5	740001	745000
Locus lcl|Arg00|Arg00.chr_5_(940001..945000)	Arg00	SAMEA5863096	chr_5	940001	945000
Locus lcl|Arg00|Arg00.chr_5_(1140001..1145000)	Arg00	SAMEA5863096	chr_5	1140001	1145000
Locus lcl|Arg00|Arg00.chr_5_(1340001..1345000)	Arg00	SAMEA5863096	chr_5	1340001	1345000
Locus lcl|Arg00|Arg00.chr_5_(1540001..1545000)	Arg00	SAMEA5863096	chr_5	1540001	1545000
Locus lcl|Arg00|Arg00.chr_5_(1740001..1745000)	Arg00	SAMEA5863096	chr_5	1740001	1745000
Locus lcl|Arg00|Arg00.chr_5_(1940001..1945000)	Arg00	SAMEA5863096	chr_5	1940001	1945000
Locus lcl|Arg00|Arg00.chr_5_(2140001..2145000)	Arg00	SAMEA5863096	chr_5	2140001	2145000
Locus lcl|Arg00|Arg00.chr_5_(2340001..2345000)	Arg00	SAMEA5863096	chr_5	2340001	2345000
Locus lcl|Arg00|Arg00.chr_5_(2540001..2545000)	Arg00	SAMEA5863096	chr_5	2540001	2545000
Locus lcl|Arg00|Arg00.chr_5_(2740001..2745000)	Arg00	SAMEA5863096	chr_5	2740001	2745000
Locus lcl|Arg00|Arg00.chr_6_(25001..30000)	Arg00	SAMEA5863096	chr_6	25001	30000
Locus lcl|Arg00|Arg00.chr_6_(225001..230000)	Arg00	SAMEA5863096	chr_6	225001	230000
Locus lcl|Arg00|Arg00.chr_6_(425001..430000)	Arg00	SAMEA5863096	chr_6	425001	430000
Locus lcl|Arg00|Arg00.chr_6_(825001..830000)	Arg00	SAMEA5863096	chr_6	825001	830000
Locus lcl|Arg00|Arg00.chr_6_(1025001..1030000)	Arg00	SAMEA5863096	chr_6	1025001	1030000
Locus lcl|Arg00|Arg00.chr_6_(1425001..1430000)	Arg00	SAMEA5863096	chr_6	1425001	1430000
Locus lcl|Arg00|Arg00.chr_6_(1625001..1630000)	Arg00	SAMEA5863096	chr_6	1625001	1630000
Locus lcl|Arg00|Arg00.chr_6_(1825001..1830000)	Arg00	SAMEA5863096	chr_6	1825001	1830000
Locus lcl|Arg00|Arg00.chr_6_(2025001..2030000)	Arg00	SAMEA5863096	chr_6	2025001	2030000
Locus lcl|Arg00|Arg00.chr_6_(2225001..2230000)	Arg00	SAMEA5863096	chr_6	2225001	2230000
Locus lcl|Arg00|Arg00.chr_7_(80001..85000)	Arg00	SAMEA5863096	chr_7	80001	85000
Locus lcl|Arg00|Arg00.chr_7_(480001..485000)	Arg00	SAMEA5863096	chr_7	480001	485000
Locus lcl|Arg00|Arg00.chr_7_(680001..685000)	Arg00	SAMEA5863096	chr_7	680001	685000
Locus lcl|Arg00|Arg00.chr_7_(1280001..1285000)	Arg00	SAMEA5863096	chr_7	1280001	1285000
Locus lcl|Arg00|Arg00.chr_7_(1480001..1485000)	Arg00	SAMEA5863096	chr_7	1480001	1485000
Locus lcl|Arg00|Arg00.chr_7_(1680001..1685000)	Arg00	SAMEA5863096	chr_7	1680001	1685000
Locus lcl|Arg00|Arg00.chr_7_(2080001..2085000)	Arg00	SAMEA5863096	chr_7	2080001	2085000
Locus lcl|Arg00|Arg00.chr_7_(2480001..2485000)	Arg00	SAMEA5863096	chr_7	2480001	2485000
Locus lcl|Arg00|Arg00.chr_7_(2680001..2685000)	Arg00	SAMEA5863096	chr_7	2680001	2685000
Locus lcl|Arg00|Arg00.chr_8_(165001..170000)	Arg00	SAMEA5863096	chr_8	165001	170000
Locus lcl|Arg00|Arg00.chr_8_(365001..370000)	Arg00	SAMEA5863096	chr_8	365001	370000
Locus lcl|Arg00|Arg00.chr_8_(565001..570000)	Arg00	SAMEA5863096	chr_8	565001	570000
Locus lcl|Arg00|Arg00.chr_8_(765001..770000)	Arg00	SAMEA5863096	chr_8	765001	770000
Locus lcl|Arg00|Arg00.chr_8_(965001..970000)	Arg00	SAMEA5863096	chr_8	965001	970000
Locus lcl|Arg00|Arg00.chr_8_(1165001..1170000)	Arg00	SAMEA5863096	chr_8	1165001	1170000
Locus lcl|Arg00|Arg00.chr_8_(1365001..1370000)	Arg00	SAMEA5863096	chr_8	1365001	1370000
Locus lcl|Arg00|Arg00.chr_8_(1565001..1570000)	Arg00	SAMEA5863096	chr_8	1565001	1570000
Locus lcl|Arg00|Arg00.chr_8_(1765001..1770000)	Arg00	SAMEA5863096	chr_8	1765001	1770000
Locus lcl|Arg00|Arg00.chr_8_(2165001..2170000)	Arg00	SAMEA5863096	chr_8	2165001	2170000
Locus lcl|Arg00|Arg00.chr_9_(750001..755000)	Arg00	SAMEA5863096	chr_9	750001	755000
Locus lcl|Arg00|Arg00.chr_9_(950001..955000)	Arg00	SAMEA5863096	chr_9	950001	955000
Locus lcl|Arg00|Arg00.chr_9_(1150001..1155000)	Arg00	SAMEA5863096	chr_9	1150001	1155000
Locus lcl|Arg00|Arg00.chr_9_(1350001..1355000)	Arg00	SAMEA5863096	chr_9	1350001	1355000
Locus lcl|Arg00|Arg00.chr_9_(1550001..1555000)	Arg00	SAMEA5863096	chr_9	1550001	1555000
Locus lcl|Arg00|Arg00.chr_9_(1750001..1755000)	Arg00	SAMEA5863096	chr_9	1750001	1755000
Locus lcl|Arg00|Arg00.chr_9_(1950001..1955000)	Arg00	SAMEA5863096	chr_9	1950001	1955000
Locus lcl|Arg00|Arg00.chr_1_(110001..115000)	Arg00	SAMEA5863096	chr_1	110001	115000
Locus lcl|Arg00|Arg00.chr_1_(310001..315000)	Arg00	SAMEA5863096	chr_1	310001	315000
Locus lcl|Arg00|Arg00.chr_1_(510001..515000)	Arg00	SAMEA5863096	chr_1	510001	515000
Locus lcl|Arg00|Arg00.chr_1_(710001..715000)	Arg00	SAMEA5863096	chr_1	710001	715000
Locus lcl|Arg00|Arg00.chr_1_(1110001..1115000)	Arg00	SAMEA5863096	chr_1	1110001	1115000
Locus lcl|Arg00|Arg00.chr_1_(1310001..1315000)	Arg00	SAMEA5863096	chr_1	1310001	1315000
Locus lcl|Arg00|Arg00.chr_1_(1510001..1515000)	Arg00	SAMEA5863096	chr_1	1510001	1515000
Locus lcl|Arg00|Arg00.chr_1_(1710001..1715000)	Arg00	SAMEA5863096	chr_1	1710001	1715000
Locus lcl|Arg00|Arg00.chr_1_(2110001..2115000)	Arg00	SAMEA5863096	chr_1	2110001	2115000
Locus lcl|Arg00|Arg00.chr_1_(2310001..2315000)	Arg00	SAMEA5863096	chr_1	2310001	2315000
Locus lcl|Arg00|Arg00.chr_1_(2710001..2715000)	Arg00	SAMEA5863096	chr_1	2710001	2715000
Locus lcl|Arg00|Arg00.chr_1_(2910001..2915000)	Arg00	SAMEA5863096	chr_1	2910001	2915000
Locus lcl|Arg00|Arg00.chr_1_(3110001..3115000)	Arg00	SAMEA5863096	chr_1	3110001	3115000
Locus lcl|Arg00|Arg00.chr_1_(3310001..3315000)	Arg00	SAMEA5863096	chr_1	3310001	3315000
Locus lcl|Arg00|Arg00.chr_1_(3710001..3715000)	Arg00	SAMEA5863096	chr_1	3710001	3715000
Locus lcl|Arg00|Arg00.chr_1_(3910001..3915000)	Arg00	SAMEA5863096	chr_1	3910001	3915000
Locus lcl|Arg00|Arg00.chr_1_(4110001..4115000)	Arg00	SAMEA5863096	chr_1	4110001	4115000
Locus lcl|Arg00|Arg00.chr_1_(4310001..4315000)	Arg00	SAMEA5863096	chr_1	4310001	4315000
Locus lcl|Arg00|Arg00.chr_1_(4510001..4515000)	Arg00	SAMEA5863096	chr_1	4510001	4515000
Locus lcl|Arg00|Arg00.chr_1_(4710001..4715000)	Arg00	SAMEA5863096	chr_1	4710001	4715000
Locus lcl|Arg00|Arg00.chr_1_(4910001..4915000)	Arg00	SAMEA5863096	chr_1	4910001	4915000
Locus lcl|Arg00|Arg00.chr_1_(5110001..5115000)	Arg00	SAMEA5863096	chr_1	5110001	5115000
Locus lcl|Arg00|Arg00.chr_1_(5310001..5315000)	Arg00	SAMEA5863096	chr_1	5310001	5315000
Locus lcl|Arg00|Arg00.chr_1_(5510001..5515000)	Arg00	SAMEA5863096	chr_1	5510001	5515000
Locus lcl|Arg00|Arg00.chr_1_(5910001..5915000)	Arg00	SAMEA5863096	chr_1	5910001	5915000
Locus lcl|Arg00|Arg00.chr_1_(6110001..6115000)	Arg00	SAMEA5863096	chr_1	6110001	6115000
Locus lcl|Arg00|Arg00.chr_1_(6310001..6315000)	Arg00	SAMEA5863096	chr_1	6310001	6315000
Locus lcl|Arg00|Arg00.chr_10_(330001..335000)	Arg00	SAMEA5863096	chr_10	330001	335000
Locus lcl|Arg00|Arg00.chr_10_(530001..535000)	Arg00	SAMEA5863096	chr_10	530001	535000
Locus lcl|Arg00|Arg00.chr_10_(730001..735000)	Arg00	SAMEA5863096	chr_10	730001	735000
Locus lcl|Arg00|Arg00.chr_10_(930001..935000)	Arg00	SAMEA5863096	chr_10	930001	935000
Locus lcl|Arg00|Arg00.chr_10_(1130001..1135000)	Arg00	SAMEA5863096	chr_10	1130001	1135000
Locus lcl|Arg00|Arg00.chr_10_(1330001..1335000)	Arg00	SAMEA5863096	chr_10	1330001	1335000
Locus lcl|Arg00|Arg00.chr_10_(1530001..1535000)	Arg00	SAMEA5863096	chr_10	1530001	1535000
Locus lcl|Arg00|Arg00.chr_10_(1730001..1735000)	Arg00	SAMEA5863096	chr_10	1730001	1735000
Locus lcl|Arg00|Arg00.chr_11_(175001..180000)	Arg00	SAMEA5863096	chr_11	175001	180000
Locus lcl|Arg00|Arg00.chr_11_(375001..380000)	Arg00	SAMEA5863096	chr_11	375001	380000
Locus lcl|Arg00|Arg00.chr_11_(575001..580000)	Arg00	SAMEA5863096	chr_11	575001	580000
Locus lcl|Arg00|Arg00.chr_11_(1175001..1180000)	Arg00	SAMEA5863096	chr_11	1175001	1180000
Locus lcl|Arg00|Arg00.chr_11_(1375001..1380000)	Arg00	SAMEA5863096	chr_11	1375001	1380000
Locus lcl|Arg00|Arg00.chr_11_(1775001..1780000)	Arg00	SAMEA5863096	chr_11	1775001	1780000
Locus lcl|Arg00|Arg00.chr_12_(790001..795000)	Arg00	SAMEA5863096	chr_12	790001	795000
Locus lcl|Arg00|Arg00.chr_12_(990001..995000)	Arg00	SAMEA5863096	chr_12	990001	995000
Locus lcl|Arg00|Arg00.chr_12_(1190001..1195000)	Arg00	SAMEA5863096	chr_12	1190001	1195000
Locus lcl|Arg00|Arg00.chr_13_(260001..265000)	Arg00	SAMEA5863096	chr_13	260001	265000
Locus lcl|Arg00|Arg00.chr_13_(460001..465000)	Arg00	SAMEA5863096	chr_13	460001	465000
Locus lcl|Arg00|Arg00.chr_13_(660001..665000)	Arg00	SAMEA5863096	chr_13	660001	665000
Locus lcl|Arg00|Arg00.chr_13_(1060001..1065000)	Arg00	SAMEA5863096	chr_13	1060001	1065000
Locus lcl|Arg00|Arg00.chr_13_(1260001..1265000)	Arg00	SAMEA5863096	chr_13	1260001	1265000
Locus lcl|Arg00|Arg00.chr_14_(155001..160000)	Arg00	SAMEA5863096	chr_14	155001	160000
Locus lcl|Arg00|Arg00.chr_14_(355001..360000)	Arg00	SAMEA5863096	chr_14	355001	360000
Locus lcl|Arg00|Arg00.chr_15_(165001..170000)	Arg00	SAMEA5863096	chr_15	165001	170000
Locus lcl|Arg00|Arg00.chr_15_(365001..370000)	Arg00	SAMEA5863096	chr_15	365001	370000
Locus lcl|Arg00|Arg00.chr_16_(110001..115000)	Arg00	SAMEA5863096	chr_16	110001	115000
Locus lcl|Arg00|Arg00.chr_16_(310001..315000)	Arg00	SAMEA5863096	chr_16	310001	315000
Locus lcl|Arg00|Arg00.chr_16_(510001..515000)	Arg00	SAMEA5863096	chr_16	510001	515000
Locus lcl|Arg00|Arg00.chr_17_(95001..100000)	Arg00	SAMEA5863096	chr_17	95001	100000
Locus lcl|Arg00|Arg00.chr_17_(295001..300000)	Arg00	SAMEA5863096	chr_17	295001	300000
Locus lcl|Arg00|Arg00.chr_17_(495001..500000)	Arg00	SAMEA5863096	chr_17	495001	500000
Locus lcl|Arg00|Arg00.chr_2_(1..5000)	Arg00	SAMEA5863096	chr_2	1	5000
Locus lcl|Arg00|Arg00.chr_2_(400001..405000)	Arg00	SAMEA5863096	chr_2	400001	405000
Locus lcl|Arg00|Arg00.chr_2_(1000001..1005000)	Arg00	SAMEA5863096	chr_2	1000001	1005000
Locus lcl|Arg00|Arg00.chr_2_(1400001..1405000)	Arg00	SAMEA5863096	chr_2	1400001	1405000
Locus lcl|Arg00|Arg00.chr_2_(1600001..1605000)	Arg00	SAMEA5863096	chr_2	1600001	1605000
Locus lcl|Arg00|Arg00.chr_2_(1800001..1805000)	Arg00	SAMEA5863096	chr_2	1800001	1805000
Locus lcl|Arg00|Arg00.chr_2_(2000001..2005000)	Arg00	SAMEA5863096	chr_2	2000001	2005000
Locus lcl|Arg00|Arg00.chr_2_(2200001..2205000)	Arg00	SAMEA5863096	chr_2	2200001	2205000
Locus lcl|Arg00|Arg00.chr_2_(2400001..2405000)	Arg00	SAMEA5863096	chr_2	2400001	2405000
Locus lcl|Arg00|Arg00.chr_2_(2600001..2605000)	Arg00	SAMEA5863096	chr_2	2600001	2605000
Locus lcl|Arg00|Arg00.chr_2_(2800001..2805000)	Arg00	SAMEA5863096	chr_2	2800001	2805000
Locus lcl|Arg00|Arg00.chr_2_(3000001..3005000)	Arg00	SAMEA5863096	chr_2	3000001	3005000
Locus lcl|Arg00|Arg00.chr_2_(3200001..3205000)	Arg00	SAMEA5863096	chr_2	3200001	3205000
Locus lcl|Arg00|Arg00.chr_2_(3400001..3405000)	Arg00	SAMEA5863096	chr_2	3400001	3405000
Locus lcl|Arg00|Arg00.chr_2_(3600001..3605000)	Arg00	SAMEA5863096	chr_2	3600001	3605000
Locus lcl|Arg00|Arg00.chr_2_(3800001..3805000)	Arg00	SAMEA5863096	chr_2	3800001	3805000
Locus lcl|Arg00|Arg00.chr_20_(140001..145000)	Arg00	SAMEA5863096	chr_20	140001	145000
Locus lcl|Arg00|Arg00.chr_20_(340001..345000)	Arg00	SAMEA5863096	chr_20	340001	345000
Locus lcl|Arg00|Arg00.chr_21_(540001..549165)	Arg00	SAMEA5863096	chr_21	540001	549165
Locus lcl|Arg00|Arg00.chr_3_(195001..200000)	Arg00	SAMEA5863096	chr_3	195001	200000
Locus lcl|Arg00|Arg00.chr_3_(595001..600000)	Arg00	SAMEA5863096	chr_3	595001	600000
Locus lcl|Arg00|Arg00.chr_3_(795001..800000)	Arg00	SAMEA5863096	chr_3	795001	800000
Locus lcl|Arg00|Arg00.chr_3_(995001..1000000)	Arg00	SAMEA5863096	chr_3	995001	1000000
Locus lcl|Arg00|Arg00.chr_3_(1195001..1200000)	Arg00	SAMEA5863096	chr_3	1195001	1200000
Locus lcl|Arg00|Arg00.chr_3_(1595001..1600000)	Arg00	SAMEA5863096	chr_3	1595001	1600000
Locus lcl|Arg00|Arg00.chr_3_(1795001..1800000)	Arg00	SAMEA5863096	chr_3	1795001	1800000
Locus lcl|Arg00|Arg00.chr_3_(1995001..2000000)	Arg00	SAMEA5863096	chr_3	1995001	2000000
Locus lcl|Arg00|Arg00.chr_3_(2195001..2200000)	Arg00	SAMEA5863096	chr_3	2195001	2200000
Locus lcl|Arg00|Arg00.chr_3_(2395001..2400000)	Arg00	SAMEA5863096	chr_3	2395001	2400000
Locus lcl|Arg00|Arg00.chr_3_(2595001..2600000)	Arg00	SAMEA5863096	chr_3	2595001	2600000
Locus lcl|Arg00|Arg00.chr_3_(2795001..2800000)	Arg00	SAMEA5863096	chr_3	2795001	2800000
Locus lcl|Arg00|Arg00.chr_3_(2995001..3000000)	Arg00	SAMEA5863096	chr_3	2995001	3000000
Locus lcl|Arg00|Arg00.chr_3_(3195001..3200000)	Arg00	SAMEA5863096	chr_3	3195001	3200000
Locus lcl|Arg00|Arg00.chr_3_(3395001..3400000)	Arg00	SAMEA5863096	chr_3	3395001	3400000
Locus lcl|Arg00|Arg00.chr_3_(3595001..3600000)	Arg00	SAMEA5863096	chr_3	3595001	3600000
Locus lcl|Arg00|Arg00.chr_4_(145001..150000)	Arg00	SAMEA5863096	chr_4	145001	150000
Locus lcl|Arg00|Arg00.chr_4_(345001..350000)	Arg00	SAMEA5863096	chr_4	345001	350000
Locus lcl|Arg00|Arg00.chr_4_(545001..550000)	Arg00	SAMEA5863096	chr_4	545001	550000
Locus lcl|Arg00|Arg00.chr_4_(745001..750000)	Arg00	SAMEA5863096	chr_4	745001	750000
Locus lcl|Arg00|Arg00.chr_4_(1145001..1150000)	Arg00	SAMEA5863096	chr_4	1145001	1150000
Locus lcl|Arg00|Arg00.chr_4_(1345001..1350000)	Arg00	SAMEA5863096	chr_4	1345001	1350000
Locus lcl|Arg00|Arg00.chr_4_(1545001..1550000)	Arg00	SAMEA5863096	chr_4	1545001	1550000
Locus lcl|Arg00|Arg00.chr_4_(1745001..1750000)	Arg00	SAMEA5863096	chr_4	1745001	1750000
Locus lcl|Arg00|Arg00.chr_4_(1945001..1950000)	Arg00	SAMEA5863096	chr_4	1945001	1950000
Locus lcl|Arg00|Arg00.chr_4_(2145001..2150000)	Arg00	SAMEA5863096	chr_4	2145001	2150000
Locus lcl|Arg00|Arg00.chr_4_(2745001..2750000)	Arg00	SAMEA5863096	chr_4	2745001	2750000
Locus lcl|Arg00|Arg00.chr_4_(2945001..2950000)	Arg00	SAMEA5863096	chr_4	2945001	2950000
Locus lcl|Arg00|Arg00.chr_4_(3145001..3150000)	Arg00	SAMEA5863096	chr_4	3145001	3150000
Locus lcl|Arg00|Arg00.chr_5_(145001..150000)	Arg00	SAMEA5863096	chr_5	145001	150000
Locus lcl|Arg00|Arg00.chr_5_(345001..350000)	Arg00	SAMEA5863096	chr_5	345001	350000
Locus lcl|Arg00|Arg00.chr_5_(545001..550000)	Arg00	SAMEA5863096	chr_5	545001	550000
Locus lcl|Arg00|Arg00.chr_5_(745001..750000)	Arg00	SAMEA5863096	chr_5	745001	750000
Locus lcl|Arg00|Arg00.chr_5_(945001..950000)	Arg00	SAMEA5863096	chr_5	945001	950000
Locus lcl|Arg00|Arg00.chr_5_(1145001..1150000)	Arg00	SAMEA5863096	chr_5	1145001	1150000
Locus lcl|Arg00|Arg00.chr_5_(1345001..1350000)	Arg00	SAMEA5863096	chr_5	1345001	1350000
Locus lcl|Arg00|Arg00.chr_5_(1545001..1550000)	Arg00	SAMEA5863096	chr_5	1545001	1550000
Locus lcl|Arg00|Arg00.chr_5_(1945001..1950000)	Arg00	SAMEA5863096	chr_5	1945001	1950000
Locus lcl|Arg00|Arg00.chr_5_(2345001..2350000)	Arg00	SAMEA5863096	chr_5	2345001	2350000
Locus lcl|Arg00|Arg00.chr_5_(2545001..2550000)	Arg00	SAMEA5863096	chr_5	2545001	2550000
Locus lcl|Arg00|Arg00.chr_6_(30001..35000)	Arg00	SAMEA5863096	chr_6	30001	35000
Locus lcl|Arg00|Arg00.chr_6_(430001..435000)	Arg00	SAMEA5863096	chr_6	430001	435000
Locus lcl|Arg00|Arg00.chr_6_(630001..635000)	Arg00	SAMEA5863096	chr_6	630001	635000
Locus lcl|Arg00|Arg00.chr_6_(830001..835000)	Arg00	SAMEA5863096	chr_6	830001	835000
Locus lcl|Arg00|Arg00.chr_6_(1030001..1035000)	Arg00	SAMEA5863096	chr_6	1030001	1035000
Locus lcl|Arg00|Arg00.chr_6_(1430001..1435000)	Arg00	SAMEA5863096	chr_6	1430001	1435000
Locus lcl|Arg00|Arg00.chr_6_(1630001..1635000)	Arg00	SAMEA5863096	chr_6	1630001	1635000
Locus lcl|Arg00|Arg00.chr_6_(2030001..2035000)	Arg00	SAMEA5863096	chr_6	2030001	2035000
Locus lcl|Arg00|Arg00.chr_6_(2230001..2235000)	Arg00	SAMEA5863096	chr_6	2230001	2235000
Locus lcl|Arg00|Arg00.chr_6_(2430001..2435000)	Arg00	SAMEA5863096	chr_6	2430001	2435000
Locus lcl|Arg00|Arg00.chr_7_(85001..90000)	Arg00	SAMEA5863096	chr_7	85001	90000
Locus lcl|Arg00|Arg00.chr_7_(685001..690000)	Arg00	SAMEA5863096	chr_7	685001	690000
Locus lcl|Arg00|Arg00.chr_7_(1085001..1090000)	Arg00	SAMEA5863096	chr_7	1085001	1090000
Locus lcl|Arg00|Arg00.chr_7_(1285001..1290000)	Arg00	SAMEA5863096	chr_7	1285001	1290000
Locus lcl|Arg00|Arg00.chr_7_(1485001..1490000)	Arg00	SAMEA5863096	chr_7	1485001	1490000
Locus lcl|Arg00|Arg00.chr_7_(1685001..1690000)	Arg00	SAMEA5863096	chr_7	1685001	1690000
Locus lcl|Arg00|Arg00.chr_7_(1885001..1890000)	Arg00	SAMEA5863096	chr_7	1885001	1890000
Locus lcl|Arg00|Arg00.chr_7_(2085001..2090000)	Arg00	SAMEA5863096	chr_7	2085001	2090000
Locus lcl|Arg00|Arg00.chr_7_(2285001..2290000)	Arg00	SAMEA5863096	chr_7	2285001	2290000
Locus lcl|Arg00|Arg00.chr_7_(2485001..2490000)	Arg00	SAMEA5863096	chr_7	2485001	2490000
Locus lcl|Arg00|Arg00.chr_7_(2885001..2890000)	Arg00	SAMEA5863096	chr_7	2885001	2890000
Locus lcl|Arg00|Arg00.chr_8_(370001..375000)	Arg00	SAMEA5863096	chr_8	370001	375000
Locus lcl|Arg00|Arg00.chr_8_(570001..575000)	Arg00	SAMEA5863096	chr_8	570001	575000
Locus lcl|Arg00|Arg00.chr_8_(770001..775000)	Arg00	SAMEA5863096	chr_8	770001	775000
Locus lcl|Arg00|Arg00.chr_8_(970001..975000)	Arg00	SAMEA5863096	chr_8	970001	975000
Locus lcl|Arg00|Arg00.chr_8_(1170001..1175000)	Arg00	SAMEA5863096	chr_8	1170001	1175000
Locus lcl|Arg00|Arg00.chr_8_(1370001..1375000)	Arg00	SAMEA5863096	chr_8	1370001	1375000
Locus lcl|Arg00|Arg00.chr_8_(1570001..1575000)	Arg00	SAMEA5863096	chr_8	1570001	1575000
Locus lcl|Arg00|Arg00.chr_8_(1770001..1775000)	Arg00	SAMEA5863096	chr_8	1770001	1775000
Locus lcl|Arg00|Arg00.chr_8_(2170001..2175000)	Arg00	SAMEA5863096	chr_8	2170001	2175000
Locus lcl|Arg00|Arg00.chr_9_(955001..960000)	Arg00	SAMEA5863096	chr_9	955001	960000
Locus lcl|Arg00|Arg00.chr_9_(1355001..1360000)	Arg00	SAMEA5863096	chr_9	1355001	1360000
Locus lcl|Arg00|Arg00.chr_9_(1555001..1560000)	Arg00	SAMEA5863096	chr_9	1555001	1560000
Locus lcl|Arg00|Arg00.chr_9_(1755001..1760000)	Arg00	SAMEA5863096	chr_9	1755001	1760000
Locus lcl|Arg00|Arg00.chr_9_(1955001..1960000)	Arg00	SAMEA5863096	chr_9	1955001	1960000
Locus lcl|Arg00|Arg00.chr_1_(115001..120000)	Arg00	SAMEA5863096	chr_1	115001	120000
Locus lcl|Arg00|Arg00.chr_1_(315001..320000)	Arg00	SAMEA5863096	chr_1	315001	320000
Locus lcl|Arg00|Arg00.chr_1_(715001..720000)	Arg00	SAMEA5863096	chr_1	715001	720000
Locus lcl|Arg00|Arg00.chr_1_(915001..920000)	Arg00	SAMEA5863096	chr_1	915001	920000
Locus lcl|Arg00|Arg00.chr_1_(1115001..1120000)	Arg00	SAMEA5863096	chr_1	1115001	1120000
Locus lcl|Arg00|Arg00.chr_1_(1315001..1320000)	Arg00	SAMEA5863096	chr_1	1315001	1320000
Locus lcl|Arg00|Arg00.chr_1_(1715001..1720000)	Arg00	SAMEA5863096	chr_1	1715001	1720000
Locus lcl|Arg00|Arg00.chr_1_(1915001..1920000)	Arg00	SAMEA5863096	chr_1	1915001	1920000
Locus lcl|Arg00|Arg00.chr_1_(2115001..2120000)	Arg00	SAMEA5863096	chr_1	2115001	2120000
Locus lcl|Arg00|Arg00.chr_1_(2315001..2320000)	Arg00	SAMEA5863096	chr_1	2315001	2320000
Locus lcl|Arg00|Arg00.chr_1_(2515001..2520000)	Arg00	SAMEA5863096	chr_1	2515001	2520000
Locus lcl|Arg00|Arg00.chr_1_(2715001..2720000)	Arg00	SAMEA5863096	chr_1	2715001	2720000
Locus lcl|Arg00|Arg00.chr_1_(2915001..2920000)	Arg00	SAMEA5863096	chr_1	2915001	2920000
Locus lcl|Arg00|Arg00.chr_1_(3115001..3120000)	Arg00	SAMEA5863096	chr_1	3115001	3120000
Locus lcl|Arg00|Arg00.chr_1_(3315001..3320000)	Arg00	SAMEA5863096	chr_1	3315001	3320000
Locus lcl|Arg00|Arg00.chr_1_(3715001..3720000)	Arg00	SAMEA5863096	chr_1	3715001	3720000
Locus lcl|Arg00|Arg00.chr_1_(3915001..3920000)	Arg00	SAMEA5863096	chr_1	3915001	3920000
Locus lcl|Arg00|Arg00.chr_1_(4115001..4120000)	Arg00	SAMEA5863096	chr_1	4115001	4120000
Locus lcl|Arg00|Arg00.chr_1_(4315001..4320000)	Arg00	SAMEA5863096	chr_1	4315001	4320000
Locus lcl|Arg00|Arg00.chr_1_(4515001..4520000)	Arg00	SAMEA5863096	chr_1	4515001	4520000
Locus lcl|Arg00|Arg00.chr_1_(4715001..4720000)	Arg00	SAMEA5863096	chr_1	4715001	4720000
Locus lcl|Arg00|Arg00.chr_1_(4915001..4920000)	Arg00	SAMEA5863096	chr_1	4915001	4920000
Locus lcl|Arg00|Arg00.chr_1_(5115001..5120000)	Arg00	SAMEA5863096	chr_1	5115001	5120000
Locus lcl|Arg00|Arg00.chr_1_(5315001..5320000)	Arg00	SAMEA5863096	chr_1	5315001	5320000
Locus lcl|Arg00|Arg00.chr_1_(5515001..5520000)	Arg00	SAMEA5863096	chr_1	5515001	5520000
Locus lcl|Arg00|Arg00.chr_1_(5715001..5720000)	Arg00	SAMEA5863096	chr_1	5715001	5720000
Locus lcl|Arg00|Arg00.chr_1_(5915001..5920000)	Arg00	SAMEA5863096	chr_1	5915001	5920000
Locus lcl|Arg00|Arg00.chr_1_(6315001..6320000)	Arg00	SAMEA5863096	chr_1	6315001	6320000
Locus lcl|Arg00|Arg00.chr_10_(135001..140000)	Arg00	SAMEA5863096	chr_10	135001	140000
Locus lcl|Arg00|Arg00.chr_10_(335001..340000)	Arg00	SAMEA5863096	chr_10	335001	340000
Locus lcl|Arg00|Arg00.chr_10_(535001..540000)	Arg00	SAMEA5863096	chr_10	535001	540000
Locus lcl|Arg00|Arg00.chr_10_(735001..740000)	Arg00	SAMEA5863096	chr_10	735001	740000
Locus lcl|Arg00|Arg00.chr_10_(935001..940000)	Arg00	SAMEA5863096	chr_10	935001	940000
Locus lcl|Arg00|Arg00.chr_10_(1135001..1140000)	Arg00	SAMEA5863096	chr_10	1135001	1140000
Locus lcl|Arg00|Arg00.chr_11_(180001..185000)	Arg00	SAMEA5863096	chr_11	180001	185000
Locus lcl|Arg00|Arg00.chr_11_(580001..585000)	Arg00	SAMEA5863096	chr_11	580001	585000
Locus lcl|Arg00|Arg00.chr_11_(780001..785000)	Arg00	SAMEA5863096	chr_11	780001	785000
Locus lcl|Arg00|Arg00.chr_11_(980001..985000)	Arg00	SAMEA5863096	chr_11	980001	985000
Locus lcl|Arg00|Arg00.chr_11_(1180001..1185000)	Arg00	SAMEA5863096	chr_11	1180001	1185000
Locus lcl|Arg00|Arg00.chr_11_(1380001..1385000)	Arg00	SAMEA5863096	chr_11	1380001	1385000
Locus lcl|Arg00|Arg00.chr_11_(1580001..1585000)	Arg00	SAMEA5863096	chr_11	1580001	1585000
Locus lcl|Arg00|Arg00.chr_11_(1780001..1787284)	Arg00	SAMEA5863096	chr_11	1780001	1787284
Locus lcl|Arg00|Arg00.chr_12_(195001..200000)	Arg00	SAMEA5863096	chr_12	195001	200000
Locus lcl|Arg00|Arg00.chr_12_(395001..400000)	Arg00	SAMEA5863096	chr_12	395001	400000
Locus lcl|Arg00|Arg00.chr_12_(595001..600000)	Arg00	SAMEA5863096	chr_12	595001	600000
Locus lcl|Arg00|Arg00.chr_12_(795001..800000)	Arg00	SAMEA5863096	chr_12	795001	800000
Locus lcl|Arg00|Arg00.chr_12_(995001..1000000)	Arg00	SAMEA5863096	chr_12	995001	1000000
Locus lcl|Arg00|Arg00.chr_12_(1395001..1400000)	Arg00	SAMEA5863096	chr_12	1395001	1400000
Locus lcl|Arg00|Arg00.chr_13_(265001..270000)	Arg00	SAMEA5863096	chr_13	265001	270000
Locus lcl|Arg00|Arg00.chr_13_(665001..670000)	Arg00	SAMEA5863096	chr_13	665001	670000
Locus lcl|Arg00|Arg00.chr_13_(865001..870000)	Arg00	SAMEA5863096	chr_13	865001	870000
Locus lcl|Arg00|Arg00.chr_13_(1065001..1070000)	Arg00	SAMEA5863096	chr_13	1065001	1070000
Locus lcl|Arg00|Arg00.chr_13_(1265001..1270000)	Arg00	SAMEA5863096	chr_13	1265001	1270000
Locus lcl|Arg00|Arg00.chr_14_(160001..165000)	Arg00	SAMEA5863096	chr_14	160001	165000
Locus lcl|Arg00|Arg00.chr_14_(360001..365000)	Arg00	SAMEA5863096	chr_14	360001	365000
Locus lcl|Arg00|Arg00.chr_15_(170001..175000)	Arg00	SAMEA5863096	chr_15	170001	175000
Locus lcl|Arg00|Arg00.chr_15_(370001..375000)	Arg00	SAMEA5863096	chr_15	370001	375000
Locus lcl|Arg00|Arg00.chr_16_(115001..120000)	Arg00	SAMEA5863096	chr_16	115001	120000
Locus lcl|Arg00|Arg00.chr_16_(515001..520000)	Arg00	SAMEA5863096	chr_16	515001	520000
Locus lcl|Arg00|Arg00.chr_17_(100001..105000)	Arg00	SAMEA5863096	chr_17	100001	105000
Locus lcl|Arg00|Arg00.chr_17_(300001..305000)	Arg00	SAMEA5863096	chr_17	300001	305000
Locus lcl|Arg00|Arg00.chr_19_(355001..360000)	Arg00	SAMEA5863096	chr_19	355001	360000
Locus lcl|Arg00|Arg00.chr_2_(5001..10000)	Arg00	SAMEA5863096	chr_2	5001	10000
Locus lcl|Arg00|Arg00.chr_2_(205001..210000)	Arg00	SAMEA5863096	chr_2	205001	210000
Locus lcl|Arg00|Arg00.chr_2_(405001..410000)	Arg00	SAMEA5863096	chr_2	405001	410000
Locus lcl|Arg00|Arg00.chr_2_(805001..810000)	Arg00	SAMEA5863096	chr_2	805001	810000
Locus lcl|Arg00|Arg00.chr_2_(1005001..1010000)	Arg00	SAMEA5863096	chr_2	1005001	1010000
Locus lcl|Arg00|Arg00.chr_2_(1405001..1410000)	Arg00	SAMEA5863096	chr_2	1405001	1410000
Locus lcl|Arg00|Arg00.chr_2_(1605001..1610000)	Arg00	SAMEA5863096	chr_2	1605001	1610000
Locus lcl|Arg00|Arg00.chr_2_(2005001..2010000)	Arg00	SAMEA5863096	chr_2	2005001	2010000
Locus lcl|Arg00|Arg00.chr_2_(2205001..2210000)	Arg00	SAMEA5863096	chr_2	2205001	2210000
Locus lcl|Arg00|Arg00.chr_2_(2405001..2410000)	Arg00	SAMEA5863096	chr_2	2405001	2410000
Locus lcl|Arg00|Arg00.chr_2_(2605001..2610000)	Arg00	SAMEA5863096	chr_2	2605001	2610000
Locus lcl|Arg00|Arg00.chr_2_(2805001..2810000)	Arg00	SAMEA5863096	chr_2	2805001	2810000
Locus lcl|Arg00|Arg00.chr_2_(3005001..3010000)	Arg00	SAMEA5863096	chr_2	3005001	3010000
Locus lcl|Arg00|Arg00.chr_2_(3205001..3210000)	Arg00	SAMEA5863096	chr_2	3205001	3210000
Locus lcl|Arg00|Arg00.chr_2_(3605001..3610000)	Arg00	SAMEA5863096	chr_2	3605001	3610000
Locus lcl|Arg00|Arg00.chr_2_(3805001..3810000)	Arg00	SAMEA5863096	chr_2	3805001	3810000
Locus lcl|Arg00|Arg00.chr_20_(145001..150000)	Arg00	SAMEA5863096	chr_20	145001	150000
Locus lcl|Arg00|Arg00.chr_20_(345001..350000)	Arg00	SAMEA5863096	chr_20	345001	350000
Locus lcl|Arg00|Arg00.chr_20_(545001..550000)	Arg00	SAMEA5863096	chr_20	545001	550000
Locus lcl|Arg00|Arg00.chr_3_(1..5000)	Arg00	SAMEA5863096	chr_3	1	5000
Locus lcl|Arg00|Arg00.chr_3_(200001..205000)	Arg00	SAMEA5863096	chr_3	200001	205000
Locus lcl|Arg00|Arg00.chr_3_(600001..605000)	Arg00	SAMEA5863096	chr_3	600001	605000
Locus lcl|Arg00|Arg00.chr_3_(800001..805000)	Arg00	SAMEA5863096	chr_3	800001	805000
Locus lcl|Arg00|Arg00.chr_3_(1000001..1005000)	Arg00	SAMEA5863096	chr_3	1000001	1005000
Locus lcl|Arg00|Arg00.chr_3_(1800001..1805000)	Arg00	SAMEA5863096	chr_3	1800001	1805000
Locus lcl|Arg00|Arg00.chr_3_(2000001..2005000)	Arg00	SAMEA5863096	chr_3	2000001	2005000
Locus lcl|Arg00|Arg00.chr_3_(2400001..2405000)	Arg00	SAMEA5863096	chr_3	2400001	2405000
Locus lcl|Arg00|Arg00.chr_3_(2600001..2605000)	Arg00	SAMEA5863096	chr_3	2600001	2605000
Locus lcl|Arg00|Arg00.chr_3_(2800001..2805000)	Arg00	SAMEA5863096	chr_3	2800001	2805000
Locus lcl|Arg00|Arg00.chr_3_(3000001..3005000)	Arg00	SAMEA5863096	chr_3	3000001	3005000
Locus lcl|Arg00|Arg00.chr_3_(3200001..3205000)	Arg00	SAMEA5863096	chr_3	3200001	3205000
Locus lcl|Arg00|Arg00.chr_3_(3400001..3405000)	Arg00	SAMEA5863096	chr_3	3400001	3405000
Locus lcl|Arg00|Arg00.chr_3_(3600001..3605000)	Arg00	SAMEA5863096	chr_3	3600001	3605000
Locus lcl|Arg00|Arg00.chr_3_(3800001..3805000)	Arg00	SAMEA5863096	chr_3	3800001	3805000
Locus lcl|Arg00|Arg00.chr_4_(350001..355000)	Arg00	SAMEA5863096	chr_4	350001	355000
Locus lcl|Arg00|Arg00.chr_4_(550001..555000)	Arg00	SAMEA5863096	chr_4	550001	555000
Locus lcl|Arg00|Arg00.chr_4_(950001..955000)	Arg00	SAMEA5863096	chr_4	950001	955000
Locus lcl|Arg00|Arg00.chr_4_(1150001..1155000)	Arg00	SAMEA5863096	chr_4	1150001	1155000
Locus lcl|Arg00|Arg00.chr_4_(1350001..1355000)	Arg00	SAMEA5863096	chr_4	1350001	1355000
Locus lcl|Arg00|Arg00.chr_4_(1550001..1555000)	Arg00	SAMEA5863096	chr_4	1550001	1555000
Locus lcl|Arg00|Arg00.chr_4_(1750001..1755000)	Arg00	SAMEA5863096	chr_4	1750001	1755000
Locus lcl|Arg00|Arg00.chr_4_(1950001..1955000)	Arg00	SAMEA5863096	chr_4	1950001	1955000
Locus lcl|Arg00|Arg00.chr_4_(2150001..2155000)	Arg00	SAMEA5863096	chr_4	2150001	2155000
Locus lcl|Arg00|Arg00.chr_4_(2350001..2355000)	Arg00	SAMEA5863096	chr_4	2350001	2355000
Locus lcl|Arg00|Arg00.chr_4_(2550001..2555000)	Arg00	SAMEA5863096	chr_4	2550001	2555000
Locus lcl|Arg00|Arg00.chr_4_(2950001..2955000)	Arg00	SAMEA5863096	chr_4	2950001	2955000
Locus lcl|Arg00|Arg00.chr_4_(3150001..3155000)	Arg00	SAMEA5863096	chr_4	3150001	3155000
Locus lcl|Arg00|Arg00.chr_5_(150001..155000)	Arg00	SAMEA5863096	chr_5	150001	155000
Locus lcl|Arg00|Arg00.chr_5_(350001..355000)	Arg00	SAMEA5863096	chr_5	350001	355000
Locus lcl|Arg00|Arg00.chr_5_(750001..755000)	Arg00	SAMEA5863096	chr_5	750001	755000
Locus lcl|Arg00|Arg00.chr_5_(950001..955000)	Arg00	SAMEA5863096	chr_5	950001	955000
Locus lcl|Arg00|Arg00.chr_5_(1150001..1155000)	Arg00	SAMEA5863096	chr_5	1150001	1155000
Locus lcl|Arg00|Arg00.chr_5_(1350001..1355000)	Arg00	SAMEA5863096	chr_5	1350001	1355000
Locus lcl|Arg00|Arg00.chr_5_(1550001..1555000)	Arg00	SAMEA5863096	chr_5	1550001	1555000
Locus lcl|Arg00|Arg00.chr_5_(1750001..1755000)	Arg00	SAMEA5863096	chr_5	1750001	1755000
Locus lcl|Arg00|Arg00.chr_5_(1950001..1955000)	Arg00	SAMEA5863096	chr_5	1950001	1955000
Locus lcl|Arg00|Arg00.chr_5_(2350001..2355000)	Arg00	SAMEA5863096	chr_5	2350001	2355000
Locus lcl|Arg00|Arg00.chr_5_(2550001..2555000)	Arg00	SAMEA5863096	chr_5	2550001	2555000
Locus lcl|Arg00|Arg00.chr_5_(2750001..2755000)	Arg00	SAMEA5863096	chr_5	2750001	2755000
Locus lcl|Arg00|Arg00.chr_6_(35001..40000)	Arg00	SAMEA5863096	chr_6	35001	40000
Locus lcl|Arg00|Arg00.chr_6_(235001..240000)	Arg00	SAMEA5863096	chr_6	235001	240000
Locus lcl|Arg00|Arg00.chr_6_(435001..440000)	Arg00	SAMEA5863096	chr_6	435001	440000
Locus lcl|Arg00|Arg00.chr_6_(635001..640000)	Arg00	SAMEA5863096	chr_6	635001	640000
Locus lcl|Arg00|Arg00.chr_6_(835001..840000)	Arg00	SAMEA5863096	chr_6	835001	840000
Locus lcl|Arg00|Arg00.chr_6_(1035001..1040000)	Arg00	SAMEA5863096	chr_6	1035001	1040000
Locus lcl|Arg00|Arg00.chr_6_(1235001..1240000)	Arg00	SAMEA5863096	chr_6	1235001	1240000
Locus lcl|Arg00|Arg00.chr_6_(1435001..1440000)	Arg00	SAMEA5863096	chr_6	1435001	1440000
Locus lcl|Arg00|Arg00.chr_6_(1635001..1640000)	Arg00	SAMEA5863096	chr_6	1635001	1640000
Locus lcl|Arg00|Arg00.chr_6_(1835001..1840000)	Arg00	SAMEA5863096	chr_6	1835001	1840000
Locus lcl|Arg00|Arg00.chr_6_(2235001..2240000)	Arg00	SAMEA5863096	chr_6	2235001	2240000
Locus lcl|Arg00|Arg00.chr_6_(2435001..2440000)	Arg00	SAMEA5863096	chr_6	2435001	2440000
Locus lcl|Arg00|Arg00.chr_7_(90001..95000)	Arg00	SAMEA5863096	chr_7	90001	95000
Locus lcl|Arg00|Arg00.chr_7_(290001..295000)	Arg00	SAMEA5863096	chr_7	290001	295000
Locus lcl|Arg00|Arg00.chr_7_(490001..495000)	Arg00	SAMEA5863096	chr_7	490001	495000
Locus lcl|Arg00|Arg00.chr_7_(690001..695000)	Arg00	SAMEA5863096	chr_7	690001	695000
Locus lcl|Arg00|Arg00.chr_7_(1090001..1095000)	Arg00	SAMEA5863096	chr_7	1090001	1095000
Locus lcl|Arg00|Arg00.chr_7_(1290001..1295000)	Arg00	SAMEA5863096	chr_7	1290001	1295000
Locus lcl|Arg00|Arg00.chr_7_(1690001..1695000)	Arg00	SAMEA5863096	chr_7	1690001	1695000
Locus lcl|Arg00|Arg00.chr_7_(1890001..1895000)	Arg00	SAMEA5863096	chr_7	1890001	1895000
Locus lcl|Arg00|Arg00.chr_7_(2090001..2095000)	Arg00	SAMEA5863096	chr_7	2090001	2095000
Locus lcl|Arg00|Arg00.chr_7_(2490001..2495000)	Arg00	SAMEA5863096	chr_7	2490001	2495000
Locus lcl|Arg00|Arg00.chr_7_(2690001..2695000)	Arg00	SAMEA5863096	chr_7	2690001	2695000
Locus lcl|Arg00|Arg00.chr_7_(2890001..2895000)	Arg00	SAMEA5863096	chr_7	2890001	2895000
Locus lcl|Arg00|Arg00.chr_8_(175001..180000)	Arg00	SAMEA5863096	chr_8	175001	180000
Locus lcl|Arg00|Arg00.chr_8_(375001..380000)	Arg00	SAMEA5863096	chr_8	375001	380000
Locus lcl|Arg00|Arg00.chr_8_(575001..580000)	Arg00	SAMEA5863096	chr_8	575001	580000
Locus lcl|Arg00|Arg00.chr_8_(775001..780000)	Arg00	SAMEA5863096	chr_8	775001	780000
Locus lcl|Arg00|Arg00.chr_8_(1175001..1180000)	Arg00	SAMEA5863096	chr_8	1175001	1180000
Locus lcl|Arg00|Arg00.chr_8_(1375001..1380000)	Arg00	SAMEA5863096	chr_8	1375001	1380000
Locus lcl|Arg00|Arg00.chr_8_(1575001..1580000)	Arg00	SAMEA5863096	chr_8	1575001	1580000
Locus lcl|Arg00|Arg00.chr_8_(1775001..1780000)	Arg00	SAMEA5863096	chr_8	1775001	1780000
Locus lcl|Arg00|Arg00.chr_9_(160001..165000)	Arg00	SAMEA5863096	chr_9	160001	165000
Locus lcl|Arg00|Arg00.chr_9_(360001..365000)	Arg00	SAMEA5863096	chr_9	360001	365000
Locus lcl|Arg00|Arg00.chr_9_(560001..565000)	Arg00	SAMEA5863096	chr_9	560001	565000
Locus lcl|Arg00|Arg00.chr_9_(760001..765000)	Arg00	SAMEA5863096	chr_9	760001	765000
Locus lcl|Arg00|Arg00.chr_9_(960001..965000)	Arg00	SAMEA5863096	chr_9	960001	965000
Locus lcl|Arg00|Arg00.chr_9_(1560001..1565000)	Arg00	SAMEA5863096	chr_9	1560001	1565000
Locus lcl|Arg00|Arg00.chr_9_(1760001..1765000)	Arg00	SAMEA5863096	chr_9	1760001	1765000
Locus lcl|Arg00|Arg00.chr_9_(1960001..1965000)	Arg00	SAMEA5863096	chr_9	1960001	1965000
Locus lcl|Arg00|Arg00.chr_1_(120001..125000)	Arg00	SAMEA5863096	chr_1	120001	125000
Locus lcl|Arg00|Arg00.chr_1_(320001..325000)	Arg00	SAMEA5863096	chr_1	320001	325000
Locus lcl|Arg00|Arg00.chr_1_(520001..525000)	Arg00	SAMEA5863096	chr_1	520001	525000
Locus lcl|Arg00|Arg00.chr_1_(720001..725000)	Arg00	SAMEA5863096	chr_1	720001	725000
Locus lcl|Arg00|Arg00.chr_1_(920001..925000)	Arg00	SAMEA5863096	chr_1	920001	925000
Locus lcl|Arg00|Arg00.chr_1_(1320001..1325000)	Arg00	SAMEA5863096	chr_1	1320001	1325000
Locus lcl|Arg00|Arg00.chr_1_(1520001..1525000)	Arg00	SAMEA5863096	chr_1	1520001	1525000
Locus lcl|Arg00|Arg00.chr_1_(1720001..1725000)	Arg00	SAMEA5863096	chr_1	1720001	1725000
Locus lcl|Arg00|Arg00.chr_1_(1920001..1925000)	Arg00	SAMEA5863096	chr_1	1920001	1925000
Locus lcl|Arg00|Arg00.chr_1_(2120001..2125000)	Arg00	SAMEA5863096	chr_1	2120001	2125000
Locus lcl|Arg00|Arg00.chr_1_(2320001..2325000)	Arg00	SAMEA5863096	chr_1	2320001	2325000
Locus lcl|Arg00|Arg00.chr_1_(2520001..2525000)	Arg00	SAMEA5863096	chr_1	2520001	2525000
Locus lcl|Arg00|Arg00.chr_1_(2720001..2725000)	Arg00	SAMEA5863096	chr_1	2720001	2725000
Locus lcl|Arg00|Arg00.chr_1_(2920001..2925000)	Arg00	SAMEA5863096	chr_1	2920001	2925000
Locus lcl|Arg00|Arg00.chr_1_(3120001..3125000)	Arg00	SAMEA5863096	chr_1	3120001	3125000
Locus lcl|Arg00|Arg00.chr_1_(3320001..3325000)	Arg00	SAMEA5863096	chr_1	3320001	3325000
Locus lcl|Arg00|Arg00.chr_1_(3520001..3525000)	Arg00	SAMEA5863096	chr_1	3520001	3525000
Locus lcl|Arg00|Arg00.chr_1_(3720001..3725000)	Arg00	SAMEA5863096	chr_1	3720001	3725000
Locus lcl|Arg00|Arg00.chr_1_(3920001..3925000)	Arg00	SAMEA5863096	chr_1	3920001	3925000
Locus lcl|Arg00|Arg00.chr_1_(4120001..4125000)	Arg00	SAMEA5863096	chr_1	4120001	4125000
Locus lcl|Arg00|Arg00.chr_1_(4520001..4525000)	Arg00	SAMEA5863096	chr_1	4520001	4525000
Locus lcl|Arg00|Arg00.chr_1_(4720001..4725000)	Arg00	SAMEA5863096	chr_1	4720001	4725000
Locus lcl|Arg00|Arg00.chr_1_(4920001..4925000)	Arg00	SAMEA5863096	chr_1	4920001	4925000
Locus lcl|Arg00|Arg00.chr_1_(5120001..5125000)	Arg00	SAMEA5863096	chr_1	5120001	5125000
Locus lcl|Arg00|Arg00.chr_1_(5320001..5325000)	Arg00	SAMEA5863096	chr_1	5320001	5325000
Locus lcl|Arg00|Arg00.chr_1_(5520001..5525000)	Arg00	SAMEA5863096	chr_1	5520001	5525000
Locus lcl|Arg00|Arg00.chr_1_(5720001..5725000)	Arg00	SAMEA5863096	chr_1	5720001	5725000
Locus lcl|Arg00|Arg00.chr_1_(5920001..5925000)	Arg00	SAMEA5863096	chr_1	5920001	5925000
Locus lcl|Arg00|Arg00.chr_1_(6120001..6125000)	Arg00	SAMEA5863096	chr_1	6120001	6125000
Locus lcl|Arg00|Arg00.chr_1_(6320001..6325000)	Arg00	SAMEA5863096	chr_1	6320001	6325000
Locus lcl|Arg00|Arg00.chr_10_(140001..145000)	Arg00	SAMEA5863096	chr_10	140001	145000
Locus lcl|Arg00|Arg00.chr_10_(340001..345000)	Arg00	SAMEA5863096	chr_10	340001	345000
Locus lcl|Arg00|Arg00.chr_10_(740001..745000)	Arg00	SAMEA5863096	chr_10	740001	745000
Locus lcl|Arg00|Arg00.chr_10_(940001..945000)	Arg00	SAMEA5863096	chr_10	940001	945000
Locus lcl|Arg00|Arg00.chr_10_(1140001..1145000)	Arg00	SAMEA5863096	chr_10	1140001	1145000
Locus lcl|Arg00|Arg00.chr_10_(1340001..1345000)	Arg00	SAMEA5863096	chr_10	1340001	1345000
Locus lcl|Arg00|Arg00.chr_10_(1540001..1545000)	Arg00	SAMEA5863096	chr_10	1540001	1545000
Locus lcl|Arg00|Arg00.chr_10_(1740001..1745000)	Arg00	SAMEA5863096	chr_10	1740001	1745000
Locus lcl|Arg00|Arg00.chr_11_(185001..190000)	Arg00	SAMEA5863096	chr_11	185001	190000
Locus lcl|Arg00|Arg00.chr_11_(385001..390000)	Arg00	SAMEA5863096	chr_11	385001	390000
Locus lcl|Arg00|Arg00.chr_11_(585001..590000)	Arg00	SAMEA5863096	chr_11	585001	590000
Locus lcl|Arg00|Arg00.chr_11_(785001..790000)	Arg00	SAMEA5863096	chr_11	785001	790000
Locus lcl|Arg00|Arg00.chr_11_(985001..990000)	Arg00	SAMEA5863096	chr_11	985001	990000
Locus lcl|Arg00|Arg00.chr_11_(1185001..1190000)	Arg00	SAMEA5863096	chr_11	1185001	1190000
Locus lcl|Arg00|Arg00.chr_11_(1585001..1590000)	Arg00	SAMEA5863096	chr_11	1585001	1590000
Locus lcl|Arg00|Arg00.chr_12_(1..5000)	Arg00	SAMEA5863096	chr_12	1	5000
Locus lcl|Arg00|Arg00.chr_12_(600001..605000)	Arg00	SAMEA5863096	chr_12	600001	605000
Locus lcl|Arg00|Arg00.chr_12_(800001..805000)	Arg00	SAMEA5863096	chr_12	800001	805000
Locus lcl|Arg00|Arg00.chr_12_(1000001..1005000)	Arg00	SAMEA5863096	chr_12	1000001	1005000
Locus lcl|Arg00|Arg00.chr_12_(1200001..1205000)	Arg00	SAMEA5863096	chr_12	1200001	1205000
Locus lcl|Arg00|Arg00.chr_12_(1400001..1405000)	Arg00	SAMEA5863096	chr_12	1400001	1405000
Locus lcl|Arg00|Arg00.chr_13_(270001..275000)	Arg00	SAMEA5863096	chr_13	270001	275000
Locus lcl|Arg00|Arg00.chr_13_(470001..475000)	Arg00	SAMEA5863096	chr_13	470001	475000
Locus lcl|Arg00|Arg00.chr_13_(670001..675000)	Arg00	SAMEA5863096	chr_13	670001	675000
Locus lcl|Arg00|Arg00.chr_13_(1070001..1075000)	Arg00	SAMEA5863096	chr_13	1070001	1075000
Locus lcl|Arg00|Arg00.chr_13_(1270001..1275000)	Arg00	SAMEA5863096	chr_13	1270001	1275000
Locus lcl|Arg00|Arg00.chr_14_(365001..370000)	Arg00	SAMEA5863096	chr_14	365001	370000
Locus lcl|Arg00|Arg00.chr_15_(175001..180000)	Arg00	SAMEA5863096	chr_15	175001	180000
Locus lcl|Arg00|Arg00.chr_15_(575001..580000)	Arg00	SAMEA5863096	chr_15	575001	580000
Locus lcl|Arg00|Arg00.chr_16_(120001..125000)	Arg00	SAMEA5863096	chr_16	120001	125000
Locus lcl|Arg00|Arg00.chr_16_(320001..325000)	Arg00	SAMEA5863096	chr_16	320001	325000
Locus lcl|Arg00|Arg00.chr_16_(520001..525000)	Arg00	SAMEA5863096	chr_16	520001	525000
Locus lcl|Arg00|Arg00.chr_17_(105001..110000)	Arg00	SAMEA5863096	chr_17	105001	110000
Locus lcl|Arg00|Arg00.chr_17_(305001..310000)	Arg00	SAMEA5863096	chr_17	305001	310000
Locus lcl|Arg00|Arg00.chr_17_(505001..510000)	Arg00	SAMEA5863096	chr_17	505001	510000
Locus lcl|Arg00|Arg00.chr_18_(450001..455000)	Arg00	SAMEA5863096	chr_18	450001	455000
Locus lcl|Arg00|Arg00.chr_19_(160001..165000)	Arg00	SAMEA5863096	chr_19	160001	165000
Locus lcl|Arg00|Arg00.chr_19_(360001..365000)	Arg00	SAMEA5863096	chr_19	360001	365000
Locus lcl|Arg00|Arg00.chr_2_(410001..415000)	Arg00	SAMEA5863096	chr_2	410001	415000
Locus lcl|Arg00|Arg00.chr_2_(610001..615000)	Arg00	SAMEA5863096	chr_2	610001	615000
Locus lcl|Arg00|Arg00.chr_2_(810001..815000)	Arg00	SAMEA5863096	chr_2	810001	815000
Locus lcl|Arg00|Arg00.chr_2_(1010001..1015000)	Arg00	SAMEA5863096	chr_2	1010001	1015000
Locus lcl|Arg00|Arg00.chr_2_(1210001..1215000)	Arg00	SAMEA5863096	chr_2	1210001	1215000
Locus lcl|Arg00|Arg00.chr_2_(1410001..1415000)	Arg00	SAMEA5863096	chr_2	1410001	1415000
Locus lcl|Arg00|Arg00.chr_2_(1610001..1615000)	Arg00	SAMEA5863096	chr_2	1610001	1615000
Locus lcl|Arg00|Arg00.chr_2_(1810001..1815000)	Arg00	SAMEA5863096	chr_2	1810001	1815000
Locus lcl|Arg00|Arg00.chr_2_(2010001..2015000)	Arg00	SAMEA5863096	chr_2	2010001	2015000
Locus lcl|Arg00|Arg00.chr_2_(2210001..2215000)	Arg00	SAMEA5863096	chr_2	2210001	2215000
Locus lcl|Arg00|Arg00.chr_2_(2410001..2415000)	Arg00	SAMEA5863096	chr_2	2410001	2415000
Locus lcl|Arg00|Arg00.chr_2_(2610001..2615000)	Arg00	SAMEA5863096	chr_2	2610001	2615000
Locus lcl|Arg00|Arg00.chr_2_(2810001..2815000)	Arg00	SAMEA5863096	chr_2	2810001	2815000
Locus lcl|Arg00|Arg00.chr_2_(3010001..3015000)	Arg00	SAMEA5863096	chr_2	3010001	3015000
Locus lcl|Arg00|Arg00.chr_2_(3210001..3215000)	Arg00	SAMEA5863096	chr_2	3210001	3215000
Locus lcl|Arg00|Arg00.chr_2_(3410001..3415000)	Arg00	SAMEA5863096	chr_2	3410001	3415000
Locus lcl|Arg00|Arg00.chr_2_(3610001..3615000)	Arg00	SAMEA5863096	chr_2	3610001	3615000
Locus lcl|Arg00|Arg00.chr_2_(3810001..3815000)	Arg00	SAMEA5863096	chr_2	3810001	3815000
Locus lcl|Arg00|Arg00.chr_20_(350001..355000)	Arg00	SAMEA5863096	chr_20	350001	355000
Locus lcl|Arg00|Arg00.chr_21_(150001..155000)	Arg00	SAMEA5863096	chr_21	150001	155000
Locus lcl|Arg00|Arg00.chr_21_(350001..355000)	Arg00	SAMEA5863096	chr_21	350001	355000
Locus lcl|Arg00|Arg00.chr_3_(205001..210000)	Arg00	SAMEA5863096	chr_3	205001	210000
Locus lcl|Arg00|Arg00.chr_3_(405001..410000)	Arg00	SAMEA5863096	chr_3	405001	410000
Locus lcl|Arg00|Arg00.chr_3_(605001..610000)	Arg00	SAMEA5863096	chr_3	605001	610000
Locus lcl|Arg00|Arg00.chr_3_(805001..810000)	Arg00	SAMEA5863096	chr_3	805001	810000
Locus lcl|Arg00|Arg00.chr_3_(1005001..1010000)	Arg00	SAMEA5863096	chr_3	1005001	1010000
Locus lcl|Arg00|Arg00.chr_3_(1205001..1210000)	Arg00	SAMEA5863096	chr_3	1205001	1210000
[truncated: 5,207 more rows]

## Sheet: Supplementary_table_5
Supplementary Table 5: Primer sequences used in this study.
[truncated: 82 more rows]

[truncated: 8 more sheets: Supplementary_table_6, Supplementary_table_7, Supplementary_table_8, Supplementary_table_9, Supplementary_table_10, Supplementary_table_11, Supplementary_table_12, Supplementary_table_13]
